# Supplementary material for: SH2B1 Tunes Hippocampal ERK Signaling to Influence Fluid Intelligence in Humans and Mice
Source: Research (Wash D C). 2023 Nov 14;6:0269. doi: 10.34133/research.0269 (PMC10907025; doi:10.34133/research.0269)
Supplement: Supplementary 1 — Figs. S1 to S21 Tables S1 to S15 [file research.0269.f1.zip]

Archive with 2 entries (2 files):
- Supplemental Material_Sh2b1-Fluid intelligence_20231019.docx
- Supplemental Tables_Sh2b1-Fluid Intelligence_20231101.xlsx
