# Supplementary material for: SH2B1 Tunes Hippocampal ERK Signaling to Influence Fluid Intelligence in Humans and Mice
Source: Research (Wash D C). 2023 Nov 14;6:0269. doi: 10.34133/research.0269 (PMC10907025; doi:10.34133/research.0269)
Supplement: Supplementary 1 — Figs. S1 to S21 Tables S1 to S15 [file research.0269.f1.zip › Supplemental Tables_Sh2b1-Fluid Intelligence_20231101.xlsx]

## Sheet: ST1
Table S1. Descriptive summary statistics of study participants in UK Biobank (UKBB).
	All	Female	Male
N(%)	502,629 (100)	273,460 (54.4)	229,169 (45.6)
Age (mean [SD])	56.5 (8.1)	56.3 (8.0)	56.7 (8.2)
BMI (kg/m2, mean [SD])	27.4 (4.8)	27.1 (5.2)	27.8 (4.2)
Intelligence (mean [SD])	6.0 (2.2)	5.9 (2.1)	6.1 (2.2)
BMI: body mass index.

## Sheet: ST2
Table S2. Summary of genome-wide significant associations (p < 5.0E−10) of SNPs related to BMI, TFM and FI in PhenoScanner database.
rsID	Position (hg19)	A1	A2	Trait	PMID	Ancestry	Year	β	Sample Size	p	Dataset
rs56232102	chr1:32168381	T	C	Trunk fat mass	UKBB	European	2017	-0.02345	331093	1.105e-10	Neale-B_UKBB_EUR_2017
rs10493049	chr1:32168879	A	G	Trunk fat mass	UKBB	European	2017	-0.02346	331093	9.945e-11	Neale-B_UKBB_EUR_2017
rs4949463	chr1:32169415	T	C	Trunk fat mass	UKBB	European	2017	0.02352	331093	9.38e-11	Neale-B_UKBB_EUR_2017
rs3806251	chr1:32169935	A	T	Trunk fat mass	UKBB	European	2017	-0.02354	331093	8.452e-11	Neale-B_UKBB_EUR_2017
rs72664906	chr1:32170141	T	C	Trunk fat mass	UKBB	European	2017	-0.02336	331093	1.303e-10	Neale-B_UKBB_EUR_2017
rs6692058	chr1:32175927	T	C	Trunk fat mass	UKBB	European	2017	-0.02358	331093	1.207e-10	Neale-B_UKBB_EUR_2017
rs12401511	chr1:32177695	T	C	Trunk fat mass	UKBB	European	2017	-0.02298	331093	3.315e-10	Neale-B_UKBB_EUR_2017
rs4949465	chr1:32178489	T	C	Trunk fat mass	UKBB	European	2017	-0.02313	331093	2.135e-10	Neale-B_UKBB_EUR_2017
rs55634335	chr1:32180167	A	T	Trunk fat mass	UKBB	European	2017	-0.02313	331093	2.169e-10	Neale-B_UKBB_EUR_2017
rs6425781	chr1:32182820	A	G	Trunk fat mass	UKBB	European	2017	-0.0233	331093	1.661e-10	Neale-B_UKBB_EUR_2017
rs909001	chr1:32196647	C	G	Trunk fat mass	UKBB	European	2017	-0.02072	331093	1.638e-10	Neale-B_UKBB_EUR_2017
rs3766823	chr1:32197257	A	G	Trunk fat mass	UKBB	European	2017	0.02088	331093	1.206e-10	Neale-B_UKBB_EUR_2017
rs10798888	chr1:32199099	T	G	Trunk fat mass	UKBB	European	2017	0.02056	331093	2.379e-10	Neale-B_UKBB_EUR_2017
rs2297600	chr1:32207581	T	G	Trunk fat mass	UKBB	European	2017	-0.02064	331093	2.121e-10	Neale-B_UKBB_EUR_2017
rs12739999	chr1:32207990	A	G	Trunk fat mass	UKBB	European	2017	0.02079	331093	1.664e-10	Neale-B_UKBB_EUR_2017
rs4949222	chr1:32220915	T	G	Trunk fat mass	UKBB	European	2017	0.02302	331093	3.404e-10	Neale-B_UKBB_EUR_2017
rs4949223	chr1:32221913	A	G	Trunk fat mass	UKBB	European	2017	0.02315	331093	2.737e-10	Neale-B_UKBB_EUR_2017
rs112646560	chr1:39560250	T	C	Trunk fat mass	UKBB	European	2017	0.0191	331093	1.648e-10	Neale-B_UKBB_EUR_2017
rs112566467	chr1:39562627	T	C	Trunk fat mass	UKBB	European	2017	0.01917	331093	1.813e-10	Neale-B_UKBB_EUR_2017
rs113603865	chr1:39564930	T	C	Trunk fat mass	UKBB	European	2017	0.01903	331093	2.586e-10	Neale-B_UKBB_EUR_2017
rs61779330	chr1:39967223	A	G	Trunk fat mass	UKBB	European	2017	0.0183	331093	3.512e-10	Neale-B_UKBB_EUR_2017
rs72662001	chr1:39967280	T	C	Trunk fat mass	UKBB	European	2017	-0.01825	331093	3.902e-10	Neale-B_UKBB_EUR_2017
rs72663503	chr1:39969059	T	C	Trunk fat mass	UKBB	European	2017	0.01844	331093	2.527e-10	Neale-B_UKBB_EUR_2017
rs61779331	chr1:39970928	A	C	Trunk fat mass	UKBB	European	2017	0.01835	331093	3.184e-10	Neale-B_UKBB_EUR_2017
rs1327386	chr1:42374344	A	G	Trunk fat mass	UKBB	European	2017	0.01629	331093	3.55e-11	Neale-B_UKBB_EUR_2017
rs1327387	chr1:42374492	A	T	Trunk fat mass	UKBB	European	2017	0.01627	331093	3.711e-11	Neale-B_UKBB_EUR_2017
rs1890083	chr1:42377031	A	G	Trunk fat mass	UKBB	European	2017	0.01632	331093	3.352e-11	Neale-B_UKBB_EUR_2017
rs10890168	chr1:42377584	A	G	Trunk fat mass	UKBB	European	2017	0.01633	331093	3.214e-11	Neale-B_UKBB_EUR_2017
rs7554964	chr1:42378229	T	C	Trunk fat mass	UKBB	European	2017	0.01594	331093	1.139e-10	Neale-B_UKBB_EUR_2017
rs7552489	chr1:42378276	A	C	Trunk fat mass	UKBB	European	2017	0.01633	331093	3.317e-11	Neale-B_UKBB_EUR_2017
rs1325505	chr1:42378683	A	G	Trunk fat mass	UKBB	European	2017	0.01619	331093	4.781e-11	Neale-B_UKBB_EUR_2017
rs732387	chr1:42379053	A	G	Trunk fat mass	UKBB	European	2017	-0.01635	331093	3.201e-11	Neale-B_UKBB_EUR_2017
rs11210545	chr1:42381731	A	G	Trunk fat mass	UKBB	European	2017	-0.0162	331093	4.665e-11	Neale-B_UKBB_EUR_2017
rs3820587	chr1:42383550	T	G	Trunk fat mass	UKBB	European	2017	-0.01608	331093	7.055e-11	Neale-B_UKBB_EUR_2017
rs11210547	chr1:42385031	C	G	Trunk fat mass	UKBB	European	2017	0.0161	331093	7.704e-11	Neale-B_UKBB_EUR_2017
rs4660582	chr1:42386080	A	G	Trunk fat mass	UKBB	European	2017	-0.0165	331093	2.124e-11	Neale-B_UKBB_EUR_2017
rs11210548	chr1:42389935	A	G	Trunk fat mass	UKBB	European	2017	-0.01649	331093	2.176e-11	Neale-B_UKBB_EUR_2017
rs58708799	chr1:42390791	T	G	Trunk fat mass	UKBB	European	2017	0.01632	331093	3.424e-11	Neale-B_UKBB_EUR_2017
rs10890169	chr1:42392584	T	C	Trunk fat mass	UKBB	European	2017	-0.01649	331093	2.168e-11	Neale-B_UKBB_EUR_2017
rs6687206	chr1:42397435	A	G	Trunk fat mass	UKBB	European	2017	0.01636	331093	3.015e-11	Neale-B_UKBB_EUR_2017
rs4660586	chr1:42407229	T	C	Trunk fat mass	UKBB	European	2017	-0.02008	331093	6.57e-13	Neale-B_UKBB_EUR_2017
rs7515635	chr1:42408070	T	C	Trunk fat mass	UKBB	European	2017	0.01723	331093	2.482e-12	Neale-B_UKBB_EUR_2017
rs7523668	chr1:42408159	A	G	Trunk fat mass	UKBB	European	2017	-0.01691	331093	8.213e-12	Neale-B_UKBB_EUR_2017
rs10890170	chr1:42409522	A	C	Trunk fat mass	UKBB	European	2017	0.01918	331093	5.056e-12	Neale-B_UKBB_EUR_2017
rs11578953	chr1:42410100	A	G	Trunk fat mass	UKBB	European	2017	-0.01718	331093	2.774e-12	Neale-B_UKBB_EUR_2017
rs11210551	chr1:42410353	A	G	Trunk fat mass	UKBB	European	2017	-0.01716	331093	2.875e-12	Neale-B_UKBB_EUR_2017
rs4297284	chr1:42411813	A	G	Trunk fat mass	UKBB	European	2017	0.01674	331093	1.255e-11	Neale-B_UKBB_EUR_2017
rs10890171	chr1:42414080	A	G	Trunk fat mass	UKBB	European	2017	0.0167	331093	1.371e-11	Neale-B_UKBB_EUR_2017
rs10789411	chr1:42414686	A	G	Trunk fat mass	UKBB	European	2017	0.01716	331093	2.87e-12	Neale-B_UKBB_EUR_2017
rs10890172	chr1:42417182	A	G	Trunk fat mass	UKBB	European	2017	0.01714	331093	3.055e-12	Neale-B_UKBB_EUR_2017
rs1408948	chr1:42417706	A	G	Trunk fat mass	UKBB	European	2017	0.01959	331093	1.815e-12	Neale-B_UKBB_EUR_2017
rs1540976	chr1:42420922	A	G	Trunk fat mass	UKBB	European	2017	-0.01705	331093	3.954e-12	Neale-B_UKBB_EUR_2017
rs1540975	chr1:42420940	T	G	Trunk fat mass	UKBB	European	2017	0.01659	331093	1.877e-11	Neale-B_UKBB_EUR_2017
rs1540974	chr1:42420951	T	C	Trunk fat mass	UKBB	European	2017	0.01707	331093	3.764e-12	Neale-B_UKBB_EUR_2017
rs583077	chr1:42421994	T	G	Trunk fat mass	UKBB	European	2017	-0.01711	331093	3.445e-12	Neale-B_UKBB_EUR_2017
rs660883	chr1:42422757	T	C	Trunk fat mass	UKBB	European	2017	0.01713	331093	3.211e-12	Neale-B_UKBB_EUR_2017
rs658303	chr1:42423300	T	C	Trunk fat mass	UKBB	European	2017	0.01677	331093	1.144e-11	Neale-B_UKBB_EUR_2017
rs645609	chr1:42423842	A	C	Trunk fat mass	UKBB	European	2017	-0.01672	331093	1.308e-11	Neale-B_UKBB_EUR_2017
rs644311	chr1:42424108	T	C	Trunk fat mass	UKBB	European	2017	0.01676	331093	1.177e-11	Neale-B_UKBB_EUR_2017
rs653944	chr1:42424594	A	G	Trunk fat mass	UKBB	European	2017	-0.01672	331093	1.293e-11	Neale-B_UKBB_EUR_2017
rs639559	chr1:42425496	T	C	Trunk fat mass	UKBB	European	2017	-0.01926	331093	3.803e-12	Neale-B_UKBB_EUR_2017
rs685229	chr1:42428844	A	G	Trunk fat mass	UKBB	European	2017	0.01925	331093	3.916e-12	Neale-B_UKBB_EUR_2017
rs642579	chr1:42431397	T	C	Trunk fat mass	UKBB	European	2017	-0.01956	331093	1.981e-12	Neale-B_UKBB_EUR_2017
rs6686901	chr1:42436054	T	C	Trunk fat mass	UKBB	European	2017	-0.01724	331093	2.374e-12	Neale-B_UKBB_EUR_2017
rs11210558	chr1:42437516	T	C	Trunk fat mass	UKBB	European	2017	0.01721	331093	2.487e-12	Neale-B_UKBB_EUR_2017
rs591088	chr1:42438196	T	C	Trunk fat mass	UKBB	European	2017	-0.01681	331093	1.039e-11	Neale-B_UKBB_EUR_2017
rs4660590	chr1:42441288	A	G	Trunk fat mass	UKBB	European	2017	0.01718	331093	2.74e-12	Neale-B_UKBB_EUR_2017
rs11210559	chr1:42442521	C	G	Trunk fat mass	UKBB	European	2017	0.01713	331093	3.195e-12	Neale-B_UKBB_EUR_2017
rs7528843	chr1:42442574	T	C	Trunk fat mass	UKBB	European	2017	0.01681	331093	1.024e-11	Neale-B_UKBB_EUR_2017
rs7526750	chr1:42442887	A	G	Trunk fat mass	UKBB	European	2017	0.0168	331093	1.043e-11	Neale-B_UKBB_EUR_2017
rs12729105	chr1:42443065	A	G	Trunk fat mass	UKBB	European	2017	-0.01717	331093	2.871e-12	Neale-B_UKBB_EUR_2017
rs4660591	chr1:42444360	T	G	Trunk fat mass	UKBB	European	2017	-0.01679	331093	1.102e-11	Neale-B_UKBB_EUR_2017
rs4660592	chr1:42444444	C	G	Trunk fat mass	UKBB	European	2017	-0.01713	331093	3.22e-12	Neale-B_UKBB_EUR_2017
rs4660593	chr1:42444538	T	C	Trunk fat mass	UKBB	European	2017	-0.01711	331093	3.41e-12	Neale-B_UKBB_EUR_2017
rs654961	chr1:42444975	T	G	Trunk fat mass	UKBB	European	2017	0.01677	331093	1.149e-11	Neale-B_UKBB_EUR_2017
rs604145	chr1:42445113	T	C	Trunk fat mass	UKBB	European	2017	0.01916	331093	4.976e-12	Neale-B_UKBB_EUR_2017
rs689277	chr1:42450371	A	G	Trunk fat mass	UKBB	European	2017	0.01916	331093	4.993e-12	Neale-B_UKBB_EUR_2017
rs661428	chr1:42451518	A	C	Trunk fat mass	UKBB	European	2017	0.01952	331093	2.208e-12	Neale-B_UKBB_EUR_2017
rs627502	chr1:42452358	A	G	Trunk fat mass	UKBB	European	2017	0.01914	331093	5.178e-12	Neale-B_UKBB_EUR_2017
rs189426	chr1:42465728	C	G	Trunk fat mass	UKBB	European	2017	0.01677	331093	1.294e-11	Neale-B_UKBB_EUR_2017
rs348142	chr1:42466251	T	C	Trunk fat mass	UKBB	European	2017	-0.01647	331093	3.307e-11	Neale-B_UKBB_EUR_2017
rs585254	chr1:42468735	A	T	Trunk fat mass	UKBB	European	2017	0.01657	331093	1.827e-11	Neale-B_UKBB_EUR_2017
rs238675	chr1:42470274	A	G	Trunk fat mass	UKBB	European	2017	-0.01958	331093	2.067e-12	Neale-B_UKBB_EUR_2017
rs348139	chr1:42470901	T	C	Trunk fat mass	UKBB	European	2017	-0.01956	331093	2.148e-12	Neale-B_UKBB_EUR_2017
rs6600394	chr1:42472453	T	C	Trunk fat mass	UKBB	European	2017	0.01926	331093	1.189e-12	Neale-B_UKBB_EUR_2017
rs3856257	chr1:42472711	A	G	Trunk fat mass	UKBB	European	2017	-0.01674	331093	1.141e-11	Neale-B_UKBB_EUR_2017
rs3856258	chr1:42473397	T	C	Trunk fat mass	UKBB	European	2017	0.01956	331093	2.082e-12	Neale-B_UKBB_EUR_2017
rs7546128	chr1:42473659	A	C	Trunk fat mass	UKBB	European	2017	-0.01926	331093	1.19e-12	Neale-B_UKBB_EUR_2017
rs4111114	chr1:42475056	A	G	Trunk fat mass	UKBB	European	2017	-0.01676	331093	1.079e-11	Neale-B_UKBB_EUR_2017
rs3856259	chr1:42475503	T	C	Trunk fat mass	UKBB	European	2017	0.01927	331093	1.14e-12	Neale-B_UKBB_EUR_2017
rs3845574	chr1:42476574	A	C	Trunk fat mass	UKBB	European	2017	-0.01926	331093	1.192e-12	Neale-B_UKBB_EUR_2017
rs4660210	chr1:42476676	T	C	Trunk fat mass	UKBB	European	2017	-0.01954	331093	2.2e-12	Neale-B_UKBB_EUR_2017
rs4083557	chr1:42478177	T	C	Trunk fat mass	UKBB	European	2017	-0.01925	331093	1.2e-12	Neale-B_UKBB_EUR_2017
rs7541929	chr1:42479393	A	G	Trunk fat mass	UKBB	European	2017	-0.01925	331093	1.209e-12	Neale-B_UKBB_EUR_2017
rs10736422	chr1:42480320	T	C	Trunk fat mass	UKBB	European	2017	-0.01926	331093	1.197e-12	Neale-B_UKBB_EUR_2017
rs6695748	chr1:42481707	T	G	Trunk fat mass	UKBB	European	2017	-0.01926	331093	1.199e-12	Neale-B_UKBB_EUR_2017
rs4660595	chr1:42482052	A	T	Trunk fat mass	UKBB	European	2017	-0.01954	331093	2.211e-12	Neale-B_UKBB_EUR_2017
rs6600395	chr1:42483265	A	G	Trunk fat mass	UKBB	European	2017	-0.01676	331093	1.085e-11	Neale-B_UKBB_EUR_2017
rs4660211	chr1:42484294	T	C	Trunk fat mass	UKBB	European	2017	0.01925	331093	1.221e-12	Neale-B_UKBB_EUR_2017
rs768613	chr1:42485263	T	C	Trunk fat mass	UKBB	European	2017	0.01926	331093	1.199e-12	Neale-B_UKBB_EUR_2017
rs1362877	chr1:42485483	T	C	Trunk fat mass	UKBB	European	2017	-0.01654	331093	1.98e-11	Neale-B_UKBB_EUR_2017
rs784103	chr1:42487059	T	C	Trunk fat mass	UKBB	European	2017	0.01955	331093	2.227e-12	Neale-B_UKBB_EUR_2017
rs6689536	chr1:42487523	T	C	Trunk fat mass	UKBB	European	2017	0.01926	331093	1.167e-12	Neale-B_UKBB_EUR_2017
rs348128	chr1:42488361	T	C	Trunk fat mass	UKBB	European	2017	0.01956	331093	2.175e-12	Neale-B_UKBB_EUR_2017
rs1024278	chr1:42489031	T	C	Trunk fat mass	UKBB	European	2017	-0.01652	331093	2.094e-11	Neale-B_UKBB_EUR_2017
rs6600396	chr1:42489534	A	G	Trunk fat mass	UKBB	European	2017	-0.01926	331093	1.172e-12	Neale-B_UKBB_EUR_2017
rs7535305	chr1:42489602	A	C	Trunk fat mass	UKBB	European	2017	-0.01926	331093	1.17e-12	Neale-B_UKBB_EUR_2017
rs1421277	chr1:42491157	T	C	Trunk fat mass	UKBB	European	2017	0.01653	331093	2.017e-11	Neale-B_UKBB_EUR_2017
rs2042064	chr1:42491429	T	C	Trunk fat mass	UKBB	European	2017	-0.01926	331093	1.171e-12	Neale-B_UKBB_EUR_2017
rs7529102	chr1:42493322	T	C	Trunk fat mass	UKBB	European	2017	0.01921	331093	1.361e-12	Neale-B_UKBB_EUR_2017
rs7515102	chr1:42493443	T	C	Trunk fat mass	UKBB	European	2017	-0.01923	331093	1.304e-12	Neale-B_UKBB_EUR_2017
rs11210563	chr1:42494633	T	G	Trunk fat mass	UKBB	European	2017	-0.01931	331093	1.057e-12	Neale-B_UKBB_EUR_2017
rs1327711	chr1:42495949	A	G	Trunk fat mass	UKBB	European	2017	0.01924	331093	1.262e-12	Neale-B_UKBB_EUR_2017
rs4660212	chr1:42496399	A	G	Trunk fat mass	UKBB	European	2017	0.01926	331093	1.192e-12	Neale-B_UKBB_EUR_2017
rs2886564	chr1:42496924	A	G	Trunk fat mass	UKBB	European	2017	-0.01926	331093	1.188e-12	Neale-B_UKBB_EUR_2017
rs10890175	chr1:42498598	T	C	Trunk fat mass	UKBB	European	2017	-0.01665	331093	1.593e-11	Neale-B_UKBB_EUR_2017
rs12042133	chr1:42499365	A	C	Trunk fat mass	UKBB	European	2017	-0.01924	331093	1.393e-12	Neale-B_UKBB_EUR_2017
rs6696291	chr1:42500421	A	G	Trunk fat mass	UKBB	European	2017	0.01955	331093	2.814e-12	Neale-B_UKBB_EUR_2017
rs6698877	chr1:42500436	T	C	Trunk fat mass	UKBB	European	2017	0.01929	331093	1.406e-12	Neale-B_UKBB_EUR_2017
rs11210564	chr1:42501248	C	G	Trunk fat mass	UKBB	European	2017	-0.01658	331093	2.051e-11	Neale-B_UKBB_EUR_2017
rs1642645	chr1:42502281	A	C	Trunk fat mass	UKBB	European	2017	0.01954	331093	2.846e-12	Neale-B_UKBB_EUR_2017
rs10890176	chr1:42503950	A	C	Trunk fat mass	UKBB	European	2017	0.01953	331093	2.812e-12	Neale-B_UKBB_EUR_2017
rs11210565	chr1:42505360	T	C	Trunk fat mass	UKBB	European	2017	-0.01657	331093	2.151e-11	Neale-B_UKBB_EUR_2017
rs7550497	chr1:42505510	T	C	Trunk fat mass	UKBB	European	2017	0.01971	331093	2.133e-12	Neale-B_UKBB_EUR_2017
rs7550500	chr1:42505522	T	C	Trunk fat mass	UKBB	European	2017	0.01945	331093	1.068e-12	Neale-B_UKBB_EUR_2017
rs10890177	chr1:42506381	T	C	Trunk fat mass	UKBB	European	2017	0.01959	331093	2.548e-12	Neale-B_UKBB_EUR_2017
rs11584818	chr1:42506856	A	G	Trunk fat mass	UKBB	European	2017	-0.01634	331093	4.173e-11	Neale-B_UKBB_EUR_2017
rs12758407	chr1:42507013	T	G	Trunk fat mass	UKBB	European	2017	0.01611	331093	7.762e-11	Neale-B_UKBB_EUR_2017
rs12041198	chr1:42513506	A	T	Trunk fat mass	UKBB	European	2017	-0.0178	331093	5.62e-11	Neale-B_UKBB_EUR_2017
rs4660600	chr1:42513929	A	G	Trunk fat mass	UKBB	European	2017	-0.01777	331093	6.025e-11	Neale-B_UKBB_EUR_2017
rs1558951	chr1:42514602	A	C	Trunk fat mass	UKBB	European	2017	0.01769	331093	7.385e-11	Neale-B_UKBB_EUR_2017
rs10437061	chr1:42515695	T	C	Trunk fat mass	UKBB	European	2017	-0.01761	331093	8.782e-11	Neale-B_UKBB_EUR_2017
rs2042065	chr1:42516770	A	C	Trunk fat mass	UKBB	European	2017	0.01763	331093	8.406e-11	Neale-B_UKBB_EUR_2017
rs11210570	chr1:42518532	A	T	Trunk fat mass	UKBB	European	2017	0.01841	331093	1.664e-11	Neale-B_UKBB_EUR_2017
rs6699171	chr1:42531007	A	T	Trunk fat mass	UKBB	European	2017	0.01818	331093	2.41e-11	Neale-B_UKBB_EUR_2017
rs11210573	chr1:42531026	T	G	Trunk fat mass	UKBB	European	2017	-0.01818	331093	2.419e-11	Neale-B_UKBB_EUR_2017
rs34491255	chr1:42543492	A	G	Trunk fat mass	UKBB	European	2017	-0.01816	331093	2.418e-11	Neale-B_UKBB_EUR_2017
rs1011281	chr1:42570834	A	G	Trunk fat mass	UKBB	European	2017	0.01738	331093	1.386e-10	Neale-B_UKBB_EUR_2017
rs12742532	chr1:42588631	T	C	Trunk fat mass	UKBB	European	2017	-0.01722	331093	2.196e-10	Neale-B_UKBB_EUR_2017
rs1343431	chr1:49433003	A	C	Trunk fat mass	UKBB	European	2017	0.01807	331093	1.605e-12	Neale-B_UKBB_EUR_2017
rs3127551	chr1:49437192	T	C	Trunk fat mass	UKBB	European	2017	-0.01768	331093	3.318e-12	Neale-B_UKBB_EUR_2017
rs1343425	chr1:49437617	A	T	Trunk fat mass	UKBB	European	2017	-0.01754	331093	4.801e-12	Neale-B_UKBB_EUR_2017
rs3127553	chr1:49438005	A	G	Trunk fat mass	UKBB	European	2017	-0.01766	331093	3.458e-12	Neale-B_UKBB_EUR_2017
rs3122289	chr1:49440727	T	G	Trunk fat mass	UKBB	European	2017	-0.01604	331093	9.472e-11	Neale-B_UKBB_EUR_2017
rs3122290	chr1:49441886	T	C	Trunk fat mass	UKBB	European	2017	0.01607	331093	8.763e-11	Neale-B_UKBB_EUR_2017
rs3122291	chr1:49442023	T	C	Trunk fat mass	UKBB	European	2017	0.01756	331093	4.4e-12	Neale-B_UKBB_EUR_2017
rs1925424	chr1:49442149	T	C	Trunk fat mass	UKBB	European	2017	0.01763	331093	3.634e-12	Neale-B_UKBB_EUR_2017
rs3122292	chr1:49444216	T	C	Trunk fat mass	UKBB	European	2017	0.01609	331093	8.227e-11	Neale-B_UKBB_EUR_2017
rs1925425	chr1:49445334	A	T	Trunk fat mass	UKBB	European	2017	0.0161	331093	8.053e-11	Neale-B_UKBB_EUR_2017
rs3118214	chr1:49445983	A	G	Trunk fat mass	UKBB	European	2017	0.01607	331093	8.81e-11	Neale-B_UKBB_EUR_2017
rs3122294	chr1:49446939	T	C	Trunk fat mass	UKBB	European	2017	0.01608	331093	8.569e-11	Neale-B_UKBB_EUR_2017
rs3121512	chr1:49447085	C	G	Trunk fat mass	UKBB	European	2017	0.01608	331093	8.496e-11	Neale-B_UKBB_EUR_2017
rs3127554	chr1:49447932	T	C	Trunk fat mass	UKBB	European	2017	0.0161	331093	8.142e-11	Neale-B_UKBB_EUR_2017
rs3122295	chr1:49448355	A	G	Trunk fat mass	UKBB	European	2017	-0.01609	331093	8.307e-11	Neale-B_UKBB_EUR_2017
rs3121513	chr1:49450308	T	C	Trunk fat mass	UKBB	European	2017	0.01808	331093	4.432e-12	Neale-B_UKBB_EUR_2017
rs3118215	chr1:49450704	A	C	Trunk fat mass	UKBB	European	2017	0.01662	331093	4.609e-11	Neale-B_UKBB_EUR_2017
rs3121514	chr1:49451272	T	C	Trunk fat mass	UKBB	European	2017	0.01845	331093	1.689e-12	Neale-B_UKBB_EUR_2017
rs1543562	chr1:49454215	T	C	Trunk fat mass	UKBB	European	2017	0.01667	331093	4.056e-11	Neale-B_UKBB_EUR_2017
rs3118216	chr1:49456742	A	G	Trunk fat mass	UKBB	European	2017	0.01659	331093	5.057e-11	Neale-B_UKBB_EUR_2017
rs1857336	chr1:49457310	T	C	Trunk fat mass	UKBB	European	2017	0.01661	331093	4.824e-11	Neale-B_UKBB_EUR_2017
rs3118219	chr1:49460074	T	C	Trunk fat mass	UKBB	European	2017	-0.01659	331093	5.035e-11	Neale-B_UKBB_EUR_2017
rs1341166	chr1:49460953	A	G	Trunk fat mass	UKBB	European	2017	-0.0166	331093	4.881e-11	Neale-B_UKBB_EUR_2017
rs3118220	chr1:49461406	A	G	Trunk fat mass	UKBB	European	2017	-0.01862	331093	1.087e-12	Neale-B_UKBB_EUR_2017
rs3118222	chr1:49463289	A	G	Trunk fat mass	UKBB	European	2017	0.01666	331093	4.231e-11	Neale-B_UKBB_EUR_2017
rs3121515	chr1:49463436	T	C	Trunk fat mass	UKBB	European	2017	-0.01665	331093	4.276e-11	Neale-B_UKBB_EUR_2017
rs3118223	chr1:49463801	A	G	Trunk fat mass	UKBB	European	2017	-0.0166	331093	4.928e-11	Neale-B_UKBB_EUR_2017
rs3118224	chr1:49463899	A	G	Trunk fat mass	UKBB	European	2017	-0.01862	331093	1.068e-12	Neale-B_UKBB_EUR_2017
rs3118225	chr1:49464667	T	C	Trunk fat mass	UKBB	European	2017	-0.01653	331093	6.571e-11	Neale-B_UKBB_EUR_2017
rs3127555	chr1:49467276	T	C	Trunk fat mass	UKBB	European	2017	0.01844	331093	1.719e-12	Neale-B_UKBB_EUR_2017
rs3127556	chr1:49468025	A	G	Trunk fat mass	UKBB	European	2017	-0.01663	331093	4.53e-11	Neale-B_UKBB_EUR_2017
rs3121516	chr1:49468939	A	G	Trunk fat mass	UKBB	European	2017	0.01657	331093	5.349e-11	Neale-B_UKBB_EUR_2017
rs3122296	chr1:49469010	T	C	Trunk fat mass	UKBB	European	2017	0.01658	331093	5.174e-11	Neale-B_UKBB_EUR_2017
rs3121517	chr1:49470493	A	C	Trunk fat mass	UKBB	European	2017	0.01661	331093	4.821e-11	Neale-B_UKBB_EUR_2017
rs3121518	chr1:49470766	A	G	Trunk fat mass	UKBB	European	2017	0.01657	331093	5.356e-11	Neale-B_UKBB_EUR_2017
rs3122298	chr1:49471217	A	C	Trunk fat mass	UKBB	European	2017	-0.01657	331093	5.343e-11	Neale-B_UKBB_EUR_2017
rs3118226	chr1:49478333	T	C	Trunk fat mass	UKBB	European	2017	-0.0166	331093	4.84e-11	Neale-B_UKBB_EUR_2017
rs3122299	chr1:49478512	T	C	Trunk fat mass	UKBB	European	2017	-0.01666	331093	4.221e-11	Neale-B_UKBB_EUR_2017
rs10788905	chr1:49479306	C	G	Trunk fat mass	UKBB	European	2017	-0.01655	331093	5.585e-11	Neale-B_UKBB_EUR_2017
rs4926781	chr1:49479645	A	T	Trunk fat mass	UKBB	European	2017	0.01659	331093	5.067e-11	Neale-B_UKBB_EUR_2017
rs6669433	chr1:49482703	A	C	Trunk fat mass	UKBB	European	2017	0.0166	331093	4.91e-11	Neale-B_UKBB_EUR_2017
rs7524637	chr1:49483208	A	G	Trunk fat mass	UKBB	European	2017	0.0166	331093	4.925e-11	Neale-B_UKBB_EUR_2017
rs2224976	chr1:49486981	A	G	Trunk fat mass	UKBB	European	2017	0.01883	331093	5.959e-13	Neale-B_UKBB_EUR_2017
rs10888642	chr1:49489068	C	G	Trunk fat mass	UKBB	European	2017	0.01659	331093	5.018e-11	Neale-B_UKBB_EUR_2017
rs1079130	chr1:49490428	T	C	Trunk fat mass	UKBB	European	2017	-0.01657	331093	5.319e-11	Neale-B_UKBB_EUR_2017
rs4926783	chr1:49492951	A	G	Trunk fat mass	UKBB	European	2017	-0.01669	331093	3.788e-11	Neale-B_UKBB_EUR_2017
rs10888643	chr1:49499513	T	C	Trunk fat mass	UKBB	European	2017	0.01874	331093	7.727e-13	Neale-B_UKBB_EUR_2017
rs10788907	chr1:49503890	T	C	Trunk fat mass	UKBB	European	2017	-0.01858	331093	1.128e-12	Neale-B_UKBB_EUR_2017
rs7520773	chr1:49505495	A	T	Trunk fat mass	UKBB	European	2017	-0.01868	331093	8.504e-13	Neale-B_UKBB_EUR_2017
rs10749682	chr1:49508267	T	C	Trunk fat mass	UKBB	European	2017	-0.01952	331093	9.697e-14	Neale-B_UKBB_EUR_2017
rs10888644	chr1:49508885	T	C	Trunk fat mass	UKBB	European	2017	0.01948	331093	9.309e-14	Neale-B_UKBB_EUR_2017
rs6680080	chr1:49509909	T	C	Trunk fat mass	UKBB	European	2017	0.0198	331093	3.988e-14	Neale-B_UKBB_EUR_2017
rs6672750	chr1:49513773	A	T	Trunk fat mass	UKBB	European	2017	0.01975	331093	4.652e-14	Neale-B_UKBB_EUR_2017
rs12410172	chr1:49515788	C	G	Trunk fat mass	UKBB	European	2017	0.01612	331093	8.679e-11	Neale-B_UKBB_EUR_2017
rs10888646	chr1:49518126	T	C	Trunk fat mass	UKBB	European	2017	-0.01738	331093	6.252e-12	Neale-B_UKBB_EUR_2017
rs4132756	chr1:49518537	T	G	Trunk fat mass	UKBB	European	2017	0.01615	331093	7.915e-11	Neale-B_UKBB_EUR_2017
rs11205592	chr1:49519125	T	G	Trunk fat mass	UKBB	European	2017	0.0197	331093	5.282e-14	Neale-B_UKBB_EUR_2017
rs11581331	chr1:49519300	A	G	Trunk fat mass	UKBB	European	2017	-0.01616	331093	7.772e-11	Neale-B_UKBB_EUR_2017
rs2374913	chr1:49520139	A	G	Trunk fat mass	UKBB	European	2017	-0.01741	331093	5.75e-12	Neale-B_UKBB_EUR_2017
rs11205593	chr1:49524632	A	C	Trunk fat mass	UKBB	European	2017	0.01978	331093	4.24e-14	Neale-B_UKBB_EUR_2017
rs11205594	chr1:49524639	C	G	Trunk fat mass	UKBB	European	2017	-0.01972	331093	5.045e-14	Neale-B_UKBB_EUR_2017
rs11205595	chr1:49524755	A	G	Trunk fat mass	UKBB	European	2017	0.01744	331093	5.188e-12	Neale-B_UKBB_EUR_2017
rs7536787	chr1:49525465	T	C	Trunk fat mass	UKBB	European	2017	-0.01746	331093	4.896e-12	Neale-B_UKBB_EUR_2017
rs10888647	chr1:49527451	T	G	Trunk fat mass	UKBB	European	2017	0.01971	331093	5.258e-14	Neale-B_UKBB_EUR_2017
rs12408811	chr1:49529572	A	G	Trunk fat mass	UKBB	European	2017	0.01615	331093	7.981e-11	Neale-B_UKBB_EUR_2017
rs3905053	chr1:49532700	A	G	Trunk fat mass	UKBB	European	2017	0.01762	331093	3.286e-12	Neale-B_UKBB_EUR_2017
rs510764	chr1:49541855	T	C	Trunk fat mass	UKBB	European	2017	0.01968	331093	5.738e-14	Neale-B_UKBB_EUR_2017
rs659760	chr1:49543671	A	C	Trunk fat mass	UKBB	European	2017	-0.01968	331093	5.716e-14	Neale-B_UKBB_EUR_2017
rs659426	chr1:49543713	T	C	Trunk fat mass	UKBB	European	2017	0.01968	331093	5.716e-14	Neale-B_UKBB_EUR_2017
rs632493	chr1:49545134	T	G	Trunk fat mass	UKBB	European	2017	-0.01769	331093	2.738e-12	Neale-B_UKBB_EUR_2017
rs615473	chr1:49546647	T	C	Trunk fat mass	UKBB	European	2017	0.01768	331093	2.794e-12	Neale-B_UKBB_EUR_2017
rs679783	chr1:49549496	T	C	Trunk fat mass	UKBB	European	2017	-0.01966	331093	5.966e-14	Neale-B_UKBB_EUR_2017
rs3862265	chr1:49550529	T	C	Trunk fat mass	UKBB	European	2017	-0.01612	331093	8.601e-11	Neale-B_UKBB_EUR_2017
rs654350	chr1:49557124	C	G	Trunk fat mass	UKBB	European	2017	0.01754	331093	4.954e-10	Neale-B_UKBB_EUR_2017
rs538493	chr1:49557147	A	C	Trunk fat mass	UKBB	European	2017	0.0196	331093	7.191e-14	Neale-B_UKBB_EUR_2017
rs6700885	chr1:49560537	A	T	Trunk fat mass	UKBB	European	2017	0.01754	331093	5.391e-12	Neale-B_UKBB_EUR_2017
rs12724511	chr1:49564891	A	T	Trunk fat mass	UKBB	European	2017	0.01603	331093	1.107e-10	Neale-B_UKBB_EUR_2017
rs7527364	chr1:49566557	A	G	Trunk fat mass	UKBB	European	2017	0.01915	331093	2.481e-13	Neale-B_UKBB_EUR_2017
rs505739	chr1:49567846	T	C	Trunk fat mass	UKBB	European	2017	0.01947	331093	1.057e-13	Neale-B_UKBB_EUR_2017
rs673702	chr1:49569634	A	G	Trunk fat mass	UKBB	European	2017	-0.01946	331093	1.072e-13	Neale-B_UKBB_EUR_2017
rs491993	chr1:49572235	A	G	Trunk fat mass	UKBB	European	2017	0.01951	331093	9.199e-14	Neale-B_UKBB_EUR_2017
rs599981	chr1:49573286	T	C	Trunk fat mass	UKBB	European	2017	-0.01945	331093	1.094e-13	Neale-B_UKBB_EUR_2017
rs725191	chr1:49574575	A	G	Trunk fat mass	UKBB	European	2017	-0.01601	331093	1.151e-10	Neale-B_UKBB_EUR_2017
rs662440	chr1:49576500	A	T	Trunk fat mass	UKBB	European	2017	0.01747	331093	6.561e-12	Neale-B_UKBB_EUR_2017
rs528695	chr1:49577076	A	G	Trunk fat mass	UKBB	European	2017	0.01859	331093	2.255e-12	Neale-B_UKBB_EUR_2017
rs504011	chr1:49577483	T	C	Trunk fat mass	UKBB	European	2017	-0.01972	331093	4.714e-14	Neale-B_UKBB_EUR_2017
rs632921	chr1:49578473	A	C	Trunk fat mass	UKBB	European	2017	0.01964	331093	6.515e-14	Neale-B_UKBB_EUR_2017
rs12040085	chr1:49586379	A	G	Trunk fat mass	UKBB	European	2017	0.01633	331093	4.903e-11	Neale-B_UKBB_EUR_2017
rs684382	chr1:49588464	A	G	Trunk fat mass	UKBB	European	2017	-0.01902	331093	1.467e-13	Neale-B_UKBB_EUR_2017
rs672063	chr1:49588872	A	G	Trunk fat mass	UKBB	European	2017	-0.01976	331093	4.252e-14	Neale-B_UKBB_EUR_2017
rs545621	chr1:49589806	T	C	Trunk fat mass	UKBB	European	2017	-0.01637	331093	4.329e-11	Neale-B_UKBB_EUR_2017
rs657452	chr1:49589847	A	G	Trunk fat mass	UKBB	European	2017	0.01805	331093	7.188e-13	Neale-B_UKBB_EUR_2017
rs483330	chr1:49591977	A	G	Trunk fat mass	UKBB	European	2017	-0.01981	331093	3.693e-14	Neale-B_UKBB_EUR_2017
rs6670645	chr1:49593027	C	G	Trunk fat mass	UKBB	European	2017	-0.01631	331093	5.146e-11	Neale-B_UKBB_EUR_2017
rs574329	chr1:49598418	T	C	Trunk fat mass	UKBB	European	2017	-0.01778	331093	2.757e-12	Neale-B_UKBB_EUR_2017
rs617996	chr1:49604940	A	C	Trunk fat mass	UKBB	European	2017	0.01643	331093	3.733e-11	Neale-B_UKBB_EUR_2017
rs12403773	chr1:49606446	A	C	Trunk fat mass	UKBB	European	2017	-0.01639	331093	4.161e-11	Neale-B_UKBB_EUR_2017
rs10788908	chr1:49610979	T	C	Trunk fat mass	UKBB	European	2017	-0.0195	331093	8.321e-14	Neale-B_UKBB_EUR_2017
rs523473	chr1:49613901	A	G	Trunk fat mass	UKBB	European	2017	-0.01988	331093	3.08e-14	Neale-B_UKBB_EUR_2017
rs666486	chr1:49615546	T	C	Trunk fat mass	UKBB	European	2017	0.0195	331093	9.331e-14	Neale-B_UKBB_EUR_2017
rs549430	chr1:49620445	T	C	Trunk fat mass	UKBB	European	2017	0.01642	331093	3.765e-11	Neale-B_UKBB_EUR_2017
rs1924645	chr1:49621403	T	C	Trunk fat mass	UKBB	European	2017	-0.0164	331093	4.039e-11	Neale-B_UKBB_EUR_2017
rs497910	chr1:49623181	C	G	Trunk fat mass	UKBB	European	2017	-0.01978	331093	4.109e-14	Neale-B_UKBB_EUR_2017
rs513360	chr1:49627502	T	C	Trunk fat mass	UKBB	European	2017	0.01979	331093	3.935e-14	Neale-B_UKBB_EUR_2017
rs514453	chr1:49627659	T	C	Trunk fat mass	UKBB	European	2017	-0.01952	331093	8.109e-14	Neale-B_UKBB_EUR_2017
rs7546954	chr1:49629562	A	G	Trunk fat mass	UKBB	European	2017	-0.01726	331093	9.659e-12	Neale-B_UKBB_EUR_2017
rs486377	chr1:49635335	T	C	Trunk fat mass	UKBB	European	2017	-0.01979	331093	4.101e-14	Neale-B_UKBB_EUR_2017
rs481462	chr1:49639368	A	G	Trunk fat mass	UKBB	European	2017	-0.02084	331093	1.875e-15	Neale-B_UKBB_EUR_2017
rs354168	chr1:49642698	T	G	Trunk fat mass	UKBB	European	2017	0.01805	331093	1.097e-12	Neale-B_UKBB_EUR_2017
rs354169	chr1:49655430	A	T	Trunk fat mass	UKBB	European	2017	0.02051	331093	4.939e-15	Neale-B_UKBB_EUR_2017
rs1494463	chr1:49658500	A	G	Trunk fat mass	UKBB	European	2017	-0.01696	331093	8.572e-12	Neale-B_UKBB_EUR_2017
rs7551542	chr1:49659019	T	C	Trunk fat mass	UKBB	European	2017	-0.01697	331093	8.189e-12	Neale-B_UKBB_EUR_2017
rs354160	chr1:49659790	A	G	Trunk fat mass	UKBB	European	2017	-0.02084	331093	1.821e-15	Neale-B_UKBB_EUR_2017
rs11583105	chr1:49659876	A	T	Trunk fat mass	UKBB	European	2017	-0.01687	331093	1.08e-11	Neale-B_UKBB_EUR_2017
rs354161	chr1:49661516	T	C	Trunk fat mass	UKBB	European	2017	0.0208	331093	2.089e-15	Neale-B_UKBB_EUR_2017
rs6588306	chr1:49661877	A	G	Trunk fat mass	UKBB	European	2017	0.01797	331093	1.336e-12	Neale-B_UKBB_EUR_2017
rs164969	chr1:49662812	C	G	Trunk fat mass	UKBB	European	2017	0.02086	331093	1.726e-15	Neale-B_UKBB_EUR_2017
rs354162	chr1:49663166	T	C	Trunk fat mass	UKBB	European	2017	0.02085	331093	1.754e-15	Neale-B_UKBB_EUR_2017
rs11591141	chr1:49664304	T	C	Trunk fat mass	UKBB	European	2017	-0.01797	331093	1.355e-12	Neale-B_UKBB_EUR_2017
rs354164	chr1:49665436	T	C	Trunk fat mass	UKBB	European	2017	-0.02084	331093	1.8e-15	Neale-B_UKBB_EUR_2017
rs12036714	chr1:49665640	A	G	Trunk fat mass	UKBB	European	2017	-0.01696	331093	8.419e-12	Neale-B_UKBB_EUR_2017
rs11205608	chr1:49666895	A	C	Trunk fat mass	UKBB	European	2017	0.01696	331093	8.623e-12	Neale-B_UKBB_EUR_2017
rs354167	chr1:49671050	T	C	Trunk fat mass	UKBB	European	2017	0.02092	331093	1.457e-15	Neale-B_UKBB_EUR_2017
rs355205	chr1:49672039	T	C	Trunk fat mass	UKBB	European	2017	0.02091	331093	1.458e-15	Neale-B_UKBB_EUR_2017
rs355206	chr1:49672174	A	C	Trunk fat mass	UKBB	European	2017	0.02091	331093	1.457e-15	Neale-B_UKBB_EUR_2017
rs11205609	chr1:49676792	A	C	Trunk fat mass	UKBB	European	2017	-0.01701	331093	7.398e-12	Neale-B_UKBB_EUR_2017
rs34202292	chr1:49687383	A	G	Trunk fat mass	UKBB	European	2017	0.01688	331093	1.051e-11	Neale-B_UKBB_EUR_2017
rs12049328	chr1:49690623	T	C	Trunk fat mass	UKBB	European	2017	0.01704	331093	7.016e-12	Neale-B_UKBB_EUR_2017
rs61783583	chr1:49695307	T	C	Trunk fat mass	UKBB	European	2017	-0.02089	331093	1.572e-15	Neale-B_UKBB_EUR_2017
rs11205613	chr1:49707234	T	C	Trunk fat mass	UKBB	European	2017	-0.01814	331093	8.281e-13	Neale-B_UKBB_EUR_2017
rs11205614	chr1:49709949	A	T	Trunk fat mass	UKBB	European	2017	0.02101	331093	1.083e-15	Neale-B_UKBB_EUR_2017
rs12121950	chr1:49710264	T	G	Trunk fat mass	UKBB	European	2017	0.02102	331093	2.137e-15	Neale-B_UKBB_EUR_2017
rs7528510	chr1:49711281	T	C	Trunk fat mass	UKBB	European	2017	-0.017	331093	7.517e-12	Neale-B_UKBB_EUR_2017
rs12124042	chr1:49711976	T	G	Trunk fat mass	UKBB	European	2017	-0.0181	331093	9.175e-13	Neale-B_UKBB_EUR_2017
rs964075	chr1:49712621	T	C	Trunk fat mass	UKBB	European	2017	-0.02103	331093	9.998e-16	Neale-B_UKBB_EUR_2017
rs2082281	chr1:49716335	T	C	Trunk fat mass	UKBB	European	2017	0.02083	331093	1.956e-15	Neale-B_UKBB_EUR_2017
rs6677300	chr1:49719903	A	G	Trunk fat mass	UKBB	European	2017	0.02092	331093	1.415e-15	Neale-B_UKBB_EUR_2017
rs6702810	chr1:49721079	T	C	Trunk fat mass	UKBB	European	2017	0.01812	331093	8.618e-13	Neale-B_UKBB_EUR_2017
rs12405917	chr1:49723702	A	G	Trunk fat mass	UKBB	European	2017	0.02095	331093	1.261e-15	Neale-B_UKBB_EUR_2017
rs17785166	chr1:49731368	T	C	Trunk fat mass	UKBB	European	2017	0.0171	331093	5.676e-12	Neale-B_UKBB_EUR_2017
rs12044115	chr1:49731707	A	G	Trunk fat mass	UKBB	European	2017	0.01702	331093	7.074e-12	Neale-B_UKBB_EUR_2017
rs11205617	chr1:49732337	A	G	Trunk fat mass	UKBB	European	2017	0.02115	331093	7.013e-16	Neale-B_UKBB_EUR_2017
rs727021	chr1:49733836	A	T	Trunk fat mass	UKBB	European	2017	-0.01698	331093	8.048e-12	Neale-B_UKBB_EUR_2017
rs241465	chr1:49738938	A	G	Trunk fat mass	UKBB	European	2017	-0.02097	331093	1.169e-15	Neale-B_UKBB_EUR_2017
rs7546830	chr1:49743831	A	G	Trunk fat mass	UKBB	European	2017	0.01854	331093	2.219e-13	Neale-B_UKBB_EUR_2017
rs241463	chr1:49747718	T	C	Trunk fat mass	UKBB	European	2017	0.02113	331093	7.345e-16	Neale-B_UKBB_EUR_2017
rs1809791	chr1:49748303	T	C	Trunk fat mass	UKBB	European	2017	0.01732	331093	3.078e-12	Neale-B_UKBB_EUR_2017
rs7413892	chr1:49751467	A	C	Trunk fat mass	UKBB	European	2017	-0.01849	331093	2.472e-13	Neale-B_UKBB_EUR_2017
rs7514767	chr1:49755114	A	G	Trunk fat mass	UKBB	European	2017	-0.0171	331093	5.92e-12	Neale-B_UKBB_EUR_2017
rs733702	chr1:49757171	T	C	Trunk fat mass	UKBB	European	2017	0.01834	331093	4.509e-13	Neale-B_UKBB_EUR_2017
rs241459	chr1:49757268	A	C	Trunk fat mass	UKBB	European	2017	0.02107	331093	8.26e-16	Neale-B_UKBB_EUR_2017
rs164830	chr1:49758862	A	G	Trunk fat mass	UKBB	European	2017	-0.02082	331093	1.633e-15	Neale-B_UKBB_EUR_2017
rs1431638	chr1:49762418	T	C	Trunk fat mass	UKBB	European	2017	-0.01831	331093	5.032e-13	Neale-B_UKBB_EUR_2017
rs241469	chr1:49765747	T	C	Trunk fat mass	UKBB	European	2017	-0.02107	331093	8.737e-16	Neale-B_UKBB_EUR_2017
rs241471	chr1:49770602	A	G	Trunk fat mass	UKBB	European	2017	0.02108	331093	8.739e-16	Neale-B_UKBB_EUR_2017
rs6702977	chr1:49771108	T	C	Trunk fat mass	UKBB	European	2017	-0.0186	331093	1.838e-13	Neale-B_UKBB_EUR_2017
rs12037079	chr1:49771826	T	C	Trunk fat mass	UKBB	European	2017	-0.01719	331093	4.615e-12	Neale-B_UKBB_EUR_2017
rs241472	chr1:49771853	T	C	Trunk fat mass	UKBB	European	2017	-0.02116	331093	6.904e-16	Neale-B_UKBB_EUR_2017
rs12030700	chr1:49772014	A	G	Trunk fat mass	UKBB	European	2017	0.01865	331093	1.591e-13	Neale-B_UKBB_EUR_2017
rs241473	chr1:49772452	A	T	Trunk fat mass	UKBB	European	2017	0.02112	331093	7.644e-16	Neale-B_UKBB_EUR_2017
rs241497	chr1:49774892	A	G	Trunk fat mass	UKBB	European	2017	-0.02086	331093	1.508e-15	Neale-B_UKBB_EUR_2017
rs151728	chr1:49774938	A	G	Trunk fat mass	UKBB	European	2017	-0.02109	331093	8.279e-16	Neale-B_UKBB_EUR_2017
rs241460	chr1:49782772	A	G	Trunk fat mass	UKBB	European	2017	0.02118	331093	6.506e-16	Neale-B_UKBB_EUR_2017
rs12036551	chr1:49783341	A	G	Trunk fat mass	UKBB	European	2017	0.01726	331093	3.841e-12	Neale-B_UKBB_EUR_2017
rs6698947	chr1:49784750	T	G	Trunk fat mass	UKBB	European	2017	0.01866	331093	1.548e-13	Neale-B_UKBB_EUR_2017
rs1494461	chr1:49787196	T	C	Trunk fat mass	UKBB	European	2017	-0.02086	331093	1.605e-15	Neale-B_UKBB_EUR_2017
rs241461	chr1:49787255	A	T	Trunk fat mass	UKBB	European	2017	-0.02114	331093	7.331e-16	Neale-B_UKBB_EUR_2017
rs241462	chr1:49790756	A	G	Trunk fat mass	UKBB	European	2017	0.02103	331093	1.012e-15	Neale-B_UKBB_EUR_2017
rs7540194	chr1:49791149	C	G	Trunk fat mass	UKBB	European	2017	0.02078	331093	1.973e-15	Neale-B_UKBB_EUR_2017
rs7522609	chr1:49792287	C	G	Trunk fat mass	UKBB	European	2017	-0.01853	331093	2.204e-13	Neale-B_UKBB_EUR_2017
rs1845464	chr1:49796025	A	G	Trunk fat mass	UKBB	European	2017	0.01845	331093	2.939e-13	Neale-B_UKBB_EUR_2017
rs1494462	chr1:49796157	A	G	Trunk fat mass	UKBB	European	2017	0.0176	331093	1.481e-12	Neale-B_UKBB_EUR_2017
rs17534292	chr1:49797804	A	G	Trunk fat mass	UKBB	European	2017	0.01843	331093	3.053e-13	Neale-B_UKBB_EUR_2017
rs241466	chr1:49798320	A	T	Trunk fat mass	UKBB	European	2017	-0.02093	331093	1.397e-15	Neale-B_UKBB_EUR_2017
rs173300	chr1:49798582	T	C	Trunk fat mass	UKBB	European	2017	0.02091	331093	1.459e-15	Neale-B_UKBB_EUR_2017
rs12408156	chr1:49798902	A	C	Trunk fat mass	UKBB	European	2017	0.01749	331093	2.05e-12	Neale-B_UKBB_EUR_2017
rs12407305	chr1:49799193	T	C	Trunk fat mass	UKBB	European	2017	0.01845	331093	2.913e-13	Neale-B_UKBB_EUR_2017
rs241467	chr1:49799987	T	C	Trunk fat mass	UKBB	European	2017	0.02076	331093	2.417e-15	Neale-B_UKBB_EUR_2017
rs12036970	chr1:49801349	A	G	Trunk fat mass	UKBB	European	2017	-0.01774	331093	2.337e-12	Neale-B_UKBB_EUR_2017
rs4926812	chr1:49813813	A	G	Trunk fat mass	UKBB	European	2017	0.02098	331093	1.148e-15	Neale-B_UKBB_EUR_2017
rs6658368	chr1:49814426	T	G	Trunk fat mass	UKBB	European	2017	-0.02102	331093	9.935e-16	Neale-B_UKBB_EUR_2017
rs35185599	chr1:49816443	C	G	Trunk fat mass	UKBB	European	2017	0.01755	331093	1.67e-12	Neale-B_UKBB_EUR_2017
rs12725943	chr1:49816560	T	C	Trunk fat mass	UKBB	European	2017	0.01749	331093	2.044e-12	Neale-B_UKBB_EUR_2017
rs12043096	chr1:49818224	T	G	Trunk fat mass	UKBB	European	2017	-0.01755	331093	1.676e-12	Neale-B_UKBB_EUR_2017
rs6659225	chr1:49822433	T	C	Trunk fat mass	UKBB	European	2017	0.02089	331093	1.496e-15	Neale-B_UKBB_EUR_2017
rs1338214	chr1:49823497	T	G	Trunk fat mass	UKBB	European	2017	-0.0209	331093	1.429e-15	Neale-B_UKBB_EUR_2017
rs7531656	chr1:49828663	A	G	Trunk fat mass	UKBB	European	2017	0.02063	331093	3.057e-15	Neale-B_UKBB_EUR_2017
rs1890288	chr1:49829596	T	C	Trunk fat mass	UKBB	European	2017	-0.01812	331093	8.024e-13	Neale-B_UKBB_EUR_2017
rs1338216	chr1:49847861	T	C	Trunk fat mass	UKBB	European	2017	0.01841	331093	3.059e-13	Neale-B_UKBB_EUR_2017
rs7530394	chr1:49850028	A	G	Trunk fat mass	UKBB	European	2017	-0.02052	331093	4.113e-15	Neale-B_UKBB_EUR_2017
rs12040168	chr1:49850066	A	C	Trunk fat mass	UKBB	European	2017	-0.01753	331093	1.713e-12	Neale-B_UKBB_EUR_2017
rs3957	chr1:49857911	T	C	Trunk fat mass	UKBB	European	2017	-0.02084	331093	1.692e-15	Neale-B_UKBB_EUR_2017
rs72684884	chr1:49861334	A	G	Trunk fat mass	UKBB	European	2017	0.0182	331093	6.677e-13	Neale-B_UKBB_EUR_2017
rs1577969	chr1:49865295	T	G	Trunk fat mass	UKBB	European	2017	0.02079	331093	1.999e-15	Neale-B_UKBB_EUR_2017
rs1167262	chr1:49873980	A	G	Trunk fat mass	UKBB	European	2017	0.02078	331093	2.066e-15	Neale-B_UKBB_EUR_2017
rs6693294	chr1:49879122	A	G	Trunk fat mass	UKBB	European	2017	0.02124	331093	8.603e-16	Neale-B_UKBB_EUR_2017
rs1167272	chr1:49885987	T	C	Trunk fat mass	UKBB	European	2017	0.02091	331093	1.544e-15	Neale-B_UKBB_EUR_2017
rs1852592	chr1:49893541	A	G	Trunk fat mass	UKBB	European	2017	-0.01824	331093	5.837e-13	Neale-B_UKBB_EUR_2017
rs1527830	chr1:49897328	A	T	Trunk fat mass	UKBB	European	2017	0.01838	331093	3.37e-13	Neale-B_UKBB_EUR_2017
rs11205625	chr1:49899702	A	G	Trunk fat mass	UKBB	European	2017	-0.01827	331093	1.484e-13	Neale-B_UKBB_EUR_2017
rs1177505	chr1:49900884	T	C	Trunk fat mass	UKBB	European	2017	-0.0208	331093	1.882e-15	Neale-B_UKBB_EUR_2017
rs12037603	chr1:49902421	T	C	Trunk fat mass	UKBB	European	2017	-0.01744	331093	1.643e-12	Neale-B_UKBB_EUR_2017
rs12731743	chr1:49907720	A	G	Trunk fat mass	UKBB	European	2017	0.01745	331093	2.152e-12	Neale-B_UKBB_EUR_2017
rs1179484	chr1:49908644	T	G	Trunk fat mass	UKBB	European	2017	-0.02078	331093	1.986e-15	Neale-B_UKBB_EUR_2017
rs1167268	chr1:49910568	A	G	Trunk fat mass	UKBB	European	2017	-0.0207	331093	2.552e-15	Neale-B_UKBB_EUR_2017
rs1167270	chr1:49913060	A	C	Trunk fat mass	UKBB	European	2017	0.0208	331093	1.888e-15	Neale-B_UKBB_EUR_2017
rs2787693	chr1:49915848	A	C	Trunk fat mass	UKBB	European	2017	-0.02091	331093	1.34e-15	Neale-B_UKBB_EUR_2017
rs1766377	chr1:49917084	T	C	Trunk fat mass	UKBB	European	2017	-0.01817	331093	3.973e-10	Neale-B_UKBB_EUR_2017
rs950562	chr1:49918926	A	C	Trunk fat mass	UKBB	European	2017	-0.01842	331093	3.9e-13	Neale-B_UKBB_EUR_2017
rs6588349	chr1:49923197	C	G	Trunk fat mass	UKBB	European	2017	0.01827	331093	6.031e-13	Neale-B_UKBB_EUR_2017
rs6588350	chr1:49923504	T	C	Trunk fat mass	UKBB	European	2017	0.01854	331093	2.378e-13	Neale-B_UKBB_EUR_2017
rs1577968	chr1:49923738	A	T	Trunk fat mass	UKBB	European	2017	-0.02063	331093	2.867e-15	Neale-B_UKBB_EUR_2017
rs7528404	chr1:49924951	A	G	Trunk fat mass	UKBB	European	2017	-0.01827	331093	6.119e-13	Neale-B_UKBB_EUR_2017
rs946106	chr1:49928489	T	C	Trunk fat mass	UKBB	European	2017	-0.01812	331093	4.359e-10	Neale-B_UKBB_EUR_2017
rs1415985	chr1:49930749	T	C	Trunk fat mass	UKBB	European	2017	0.01758	331093	1.187e-12	Neale-B_UKBB_EUR_2017
rs12143784	chr1:49938654	T	C	Trunk fat mass	UKBB	European	2017	0.02097	331093	1.135e-15	Neale-B_UKBB_EUR_2017
rs9970179	chr1:49943689	A	G	Trunk fat mass	UKBB	European	2017	-0.02067	331093	2.654e-15	Neale-B_UKBB_EUR_2017
rs1933271	chr1:49949006	T	C	Trunk fat mass	UKBB	European	2017	-0.01826	331093	6.272e-13	Neale-B_UKBB_EUR_2017
rs7543649	chr1:49953110	T	G	Trunk fat mass	UKBB	European	2017	0.0176	331093	1.114e-12	Neale-B_UKBB_EUR_2017
rs2356615	chr1:49953367	T	C	Trunk fat mass	UKBB	European	2017	0.01761	331093	1.09e-12	Neale-B_UKBB_EUR_2017
rs1167302	chr1:49953870	A	G	Trunk fat mass	UKBB	European	2017	-0.02087	331093	1.54e-15	Neale-B_UKBB_EUR_2017
rs1167300	chr1:49955487	T	C	Trunk fat mass	UKBB	European	2017	0.02093	331093	1.304e-15	Neale-B_UKBB_EUR_2017
rs12402477	chr1:49956912	A	G	Trunk fat mass	UKBB	European	2017	0.0176	331093	1.114e-12	Neale-B_UKBB_EUR_2017
rs4926814	chr1:49957136	A	G	Trunk fat mass	UKBB	European	2017	0.0174	331093	2.004e-12	Neale-B_UKBB_EUR_2017
rs1185222	chr1:49958961	A	G	Trunk fat mass	UKBB	European	2017	0.02094	331093	1.274e-15	Neale-B_UKBB_EUR_2017
rs1591725	chr1:49963280	A	C	Trunk fat mass	UKBB	European	2017	-0.02062	331093	3.029e-15	Neale-B_UKBB_EUR_2017
rs1591726	chr1:49963473	T	C	Trunk fat mass	UKBB	European	2017	0.02096	331093	1.197e-15	Neale-B_UKBB_EUR_2017
rs1577942	chr1:49965235	T	C	Trunk fat mass	UKBB	European	2017	0.02092	331093	1.383e-15	Neale-B_UKBB_EUR_2017
rs61783601	chr1:49966142	C	G	Trunk fat mass	UKBB	European	2017	-0.01756	331093	1.271e-12	Neale-B_UKBB_EUR_2017
rs1167297	chr1:49968908	T	G	Trunk fat mass	UKBB	European	2017	0.02077	331093	2.134e-15	Neale-B_UKBB_EUR_2017
rs11583504	chr1:49969978	C	G	Trunk fat mass	UKBB	European	2017	0.01752	331093	1.428e-12	Neale-B_UKBB_EUR_2017
rs1167295	chr1:49973792	T	C	Trunk fat mass	UKBB	European	2017	0.02089	331093	1.464e-15	Neale-B_UKBB_EUR_2017
rs1167294	chr1:49975073	T	C	Trunk fat mass	UKBB	European	2017	-0.02027	331093	8.727e-15	Neale-B_UKBB_EUR_2017
rs1949995	chr1:49975795	C	G	Trunk fat mass	UKBB	European	2017	-0.02058	331093	3.483e-15	Neale-B_UKBB_EUR_2017
rs1933270	chr1:49977965	T	G	Trunk fat mass	UKBB	European	2017	0.01806	331093	1.152e-12	Neale-B_UKBB_EUR_2017
rs1405915	chr1:49985361	T	C	Trunk fat mass	UKBB	European	2017	-0.0184	331093	3.609e-13	Neale-B_UKBB_EUR_2017
rs1167312	chr1:49985758	A	G	Trunk fat mass	UKBB	European	2017	0.0209	331093	1.449e-15	Neale-B_UKBB_EUR_2017
rs1167314	chr1:49986772	T	C	Trunk fat mass	UKBB	European	2017	0.02087	331093	1.578e-15	Neale-B_UKBB_EUR_2017
rs1727987	chr1:49989221	A	C	Trunk fat mass	UKBB	European	2017	0.02094	331093	1.273e-15	Neale-B_UKBB_EUR_2017
rs1167311	chr1:49996959	A	G	Trunk fat mass	UKBB	European	2017	-0.02098	331093	1.936e-15	Neale-B_UKBB_EUR_2017
rs1167310	chr1:49997473	T	C	Trunk fat mass	UKBB	European	2017	-0.02082	331093	1.966e-15	Neale-B_UKBB_EUR_2017
rs1167309	chr1:49997674	T	C	Trunk fat mass	UKBB	European	2017	-0.02102	331093	1.092e-15	Neale-B_UKBB_EUR_2017
rs10788914	chr1:49998239	T	C	Trunk fat mass	UKBB	European	2017	-0.0182	331093	1.164e-12	Neale-B_UKBB_EUR_2017
rs1167307	chr1:50003323	A	G	Trunk fat mass	UKBB	European	2017	0.02002	331093	3.024e-14	Neale-B_UKBB_EUR_2017
rs12741589	chr1:50004051	A	G	Trunk fat mass	UKBB	European	2017	0.01692	331093	1.033e-11	Neale-B_UKBB_EUR_2017
rs12735833	chr1:50008768	T	C	Trunk fat mass	UKBB	European	2017	-0.01731	331093	2.543e-12	Neale-B_UKBB_EUR_2017
rs1405913	chr1:50018443	T	C	Trunk fat mass	UKBB	European	2017	0.0206	331093	3.825e-15	Neale-B_UKBB_EUR_2017
rs112756686	chr1:50021139	T	C	Trunk fat mass	UKBB	European	2017	0.02066	331093	3.284e-15	Neale-B_UKBB_EUR_2017
rs2103266	chr1:50022373	A	G	Trunk fat mass	UKBB	European	2017	-0.01774	331093	3.771e-12	Neale-B_UKBB_EUR_2017
rs2178085	chr1:50023956	T	C	Trunk fat mass	UKBB	European	2017	-0.01709	331093	4.849e-12	Neale-B_UKBB_EUR_2017
rs1305489	chr1:50024848	T	C	Trunk fat mass	UKBB	European	2017	0.02064	331093	3.583e-15	Neale-B_UKBB_EUR_2017
rs6667566	chr1:50025481	A	T	Trunk fat mass	UKBB	European	2017	-0.02038	331093	7.115e-15	Neale-B_UKBB_EUR_2017
rs1305494	chr1:50027155	T	C	Trunk fat mass	UKBB	European	2017	-0.02065	331093	3.375e-15	Neale-B_UKBB_EUR_2017
rs10157679	chr1:50034036	C	G	Trunk fat mass	UKBB	European	2017	0.01709	331093	6.483e-12	Neale-B_UKBB_EUR_2017
rs1856297	chr1:50038262	T	C	Trunk fat mass	UKBB	European	2017	0.01701	331093	8.07e-12	Neale-B_UKBB_EUR_2017
rs7522345	chr1:50040421	T	C	Trunk fat mass	UKBB	European	2017	-0.02042	331093	6.758e-15	Neale-B_UKBB_EUR_2017
rs34469945	chr1:50049874	A	G	Trunk fat mass	UKBB	European	2017	0.01713	331093	4.064e-12	Neale-B_UKBB_EUR_2017
rs4926823	chr1:50052302	A	T	Trunk fat mass	UKBB	European	2017	0.02063	331093	3.325e-15	Neale-B_UKBB_EUR_2017
rs2152966	chr1:50057993	T	C	Trunk fat mass	UKBB	European	2017	0.02054	331093	7.304e-15	Neale-B_UKBB_EUR_2017
rs4926825	chr1:50058576	T	C	Trunk fat mass	UKBB	European	2017	0.01702	331093	5.822e-12	Neale-B_UKBB_EUR_2017
rs6588352	chr1:50065261	T	C	Trunk fat mass	UKBB	European	2017	0.02052	331093	7.703e-15	Neale-B_UKBB_EUR_2017
rs35524072	chr1:50068312	A	G	Trunk fat mass	UKBB	European	2017	0.01693	331093	9.902e-12	Neale-B_UKBB_EUR_2017
rs1112687	chr1:50068704	A	C	Trunk fat mass	UKBB	European	2017	0.02062	331093	3.416e-15	Neale-B_UKBB_EUR_2017
rs12402329	chr1:50079503	T	C	Trunk fat mass	UKBB	European	2017	-0.01809	331093	7.822e-13	Neale-B_UKBB_EUR_2017
rs12744549	chr1:50080280	C	G	Trunk fat mass	UKBB	European	2017	-0.01708	331093	4.911e-12	Neale-B_UKBB_EUR_2017
rs11205633	chr1:50081599	T	C	Trunk fat mass	UKBB	European	2017	-0.02074	331093	2.954e-15	Neale-B_UKBB_EUR_2017
rs6698970	chr1:50085568	T	G	Trunk fat mass	UKBB	European	2017	0.02065	331093	3.159e-15	Neale-B_UKBB_EUR_2017
rs6684606	chr1:50086189	C	G	Trunk fat mass	UKBB	European	2017	0.0207	331093	2.875e-15	Neale-B_UKBB_EUR_2017
rs1343159	chr1:50091006	T	C	Trunk fat mass	UKBB	European	2017	0.01786	331093	1.886e-12	Neale-B_UKBB_EUR_2017
rs1891667	chr1:50095385	T	C	Trunk fat mass	UKBB	European	2017	0.02065	331093	3.221e-15	Neale-B_UKBB_EUR_2017
rs6588354	chr1:50098603	A	G	Trunk fat mass	UKBB	European	2017	0.02058	331093	4.212e-15	Neale-B_UKBB_EUR_2017
rs2051086	chr1:50105201	T	C	Trunk fat mass	UKBB	European	2017	0.01982	331093	3.76e-14	Neale-B_UKBB_EUR_2017
rs12030579	chr1:50108474	A	G	Trunk fat mass	UKBB	European	2017	0.01724	331093	3.068e-12	Neale-B_UKBB_EUR_2017
rs1578800	chr1:50110070	A	G	Trunk fat mass	UKBB	European	2017	0.01713	331093	4.208e-12	Neale-B_UKBB_EUR_2017
rs1343161	chr1:50110850	A	G	Trunk fat mass	UKBB	European	2017	-0.02076	331093	2.323e-15	Neale-B_UKBB_EUR_2017
rs1343162	chr1:50115480	T	C	Trunk fat mass	UKBB	European	2017	-0.01729	331093	2.579e-12	Neale-B_UKBB_EUR_2017
rs1984278	chr1:50117145	C	G	Trunk fat mass	UKBB	European	2017	0.0206	331093	6.407e-15	Neale-B_UKBB_EUR_2017
rs12754527	chr1:50117761	A	G	Trunk fat mass	UKBB	European	2017	-0.02065	331093	5.033e-15	Neale-B_UKBB_EUR_2017
rs6660689	chr1:50118601	T	C	Trunk fat mass	UKBB	European	2017	0.02059	331093	6.52e-15	Neale-B_UKBB_EUR_2017
rs11205635	chr1:50120012	A	C	Trunk fat mass	UKBB	European	2017	0.02081	331093	1.917e-15	Neale-B_UKBB_EUR_2017
rs6701438	chr1:50121696	T	G	Trunk fat mass	UKBB	European	2017	0.02057	331093	6.803e-15	Neale-B_UKBB_EUR_2017
rs4408195	chr1:50128198	A	G	Trunk fat mass	UKBB	European	2017	-0.01808	331093	9.532e-13	Neale-B_UKBB_EUR_2017
rs10888665	chr1:50138906	T	C	Trunk fat mass	UKBB	European	2017	0.02063	331093	3.32e-15	Neale-B_UKBB_EUR_2017
rs6693344	chr1:50141412	C	G	Trunk fat mass	UKBB	European	2017	-0.01701	331093	8.107e-12	Neale-B_UKBB_EUR_2017
rs2226171	chr1:50144804	A	G	Trunk fat mass	UKBB	European	2017	-0.02019	331093	1.824e-14	Neale-B_UKBB_EUR_2017
rs7521155	chr1:50148204	A	G	Trunk fat mass	UKBB	European	2017	-0.01812	331093	9.875e-13	Neale-B_UKBB_EUR_2017
rs2356525	chr1:50148984	A	T	Trunk fat mass	UKBB	European	2017	-0.02054	331093	7.494e-15	Neale-B_UKBB_EUR_2017
rs1112368	chr1:50159590	T	C	Trunk fat mass	UKBB	European	2017	-0.0205	331093	7.98e-15	Neale-B_UKBB_EUR_2017
rs10888666	chr1:50159950	T	C	Trunk fat mass	UKBB	European	2017	-0.01808	331093	1.241e-12	Neale-B_UKBB_EUR_2017
rs12735229	chr1:50161291	A	G	Trunk fat mass	UKBB	European	2017	0.01705	331093	5.075e-12	Neale-B_UKBB_EUR_2017
rs6689057	chr1:50162840	T	C	Trunk fat mass	UKBB	European	2017	-0.02045	331093	5.302e-15	Neale-B_UKBB_EUR_2017
rs11205639	chr1:50163361	A	G	Trunk fat mass	UKBB	European	2017	0.02029	331093	1.44e-14	Neale-B_UKBB_EUR_2017
rs1343165	chr1:50164531	A	G	Trunk fat mass	UKBB	European	2017	0.01715	331093	3.949e-12	Neale-B_UKBB_EUR_2017
rs10788915	chr1:50165334	C	G	Trunk fat mass	UKBB	European	2017	-0.02062	331093	3.543e-15	Neale-B_UKBB_EUR_2017
rs7530169	chr1:50168591	T	C	Trunk fat mass	UKBB	European	2017	0.02056	331093	7.195e-15	Neale-B_UKBB_EUR_2017
rs7530585	chr1:50168977	T	G	Trunk fat mass	UKBB	European	2017	0.02037	331093	6.861e-15	Neale-B_UKBB_EUR_2017
rs7527797	chr1:50170873	A	G	Trunk fat mass	UKBB	European	2017	-0.01698	331093	9.111e-12	Neale-B_UKBB_EUR_2017
rs11205641	chr1:50185075	A	G	Trunk fat mass	UKBB	European	2017	0.0172	331093	3.5e-12	Neale-B_UKBB_EUR_2017
rs10788916	chr1:50186917	A	C	Trunk fat mass	UKBB	European	2017	0.02068	331093	4.987e-15	Neale-B_UKBB_EUR_2017
rs978178	chr1:50190132	T	C	Trunk fat mass	UKBB	European	2017	-0.02073	331093	4.256e-15	Neale-B_UKBB_EUR_2017
rs7549810	chr1:50190225	T	C	Trunk fat mass	UKBB	European	2017	-0.01793	331093	2.254e-12	Neale-B_UKBB_EUR_2017
rs11205642	chr1:50191057	A	T	Trunk fat mass	UKBB	European	2017	-0.01793	331093	1.606e-12	Neale-B_UKBB_EUR_2017
rs1474910	chr1:50192150	T	C	Trunk fat mass	UKBB	European	2017	-0.01821	331093	4.19e-10	Neale-B_UKBB_EUR_2017
rs4926827	chr1:50203598	A	G	Trunk fat mass	UKBB	European	2017	0.0202	331093	1.195e-14	Neale-B_UKBB_EUR_2017
rs11205644	chr1:50204667	T	C	Trunk fat mass	UKBB	European	2017	-0.01795	331093	2.16e-12	Neale-B_UKBB_EUR_2017
rs7546466	chr1:50206635	C	G	Trunk fat mass	UKBB	European	2017	-0.01785	331093	3.026e-12	Neale-B_UKBB_EUR_2017
rs72686739	chr1:50215148	A	C	Trunk fat mass	UKBB	European	2017	-0.01707	331093	5.106e-12	Neale-B_UKBB_EUR_2017
rs6701761	chr1:50217306	A	G	Trunk fat mass	UKBB	European	2017	0.02049	331093	8.984e-15	Neale-B_UKBB_EUR_2017
rs4926540	chr1:50218368	T	G	Trunk fat mass	UKBB	European	2017	0.0205	331093	5.228e-15	Neale-B_UKBB_EUR_2017
rs6668710	chr1:50219256	C	G	Trunk fat mass	UKBB	European	2017	-0.0205	331093	5.215e-15	Neale-B_UKBB_EUR_2017
rs4097079	chr1:50219948	A	T	Trunk fat mass	UKBB	European	2017	-0.01817	331093	6.677e-13	Neale-B_UKBB_EUR_2017
rs4926830	chr1:50220197	T	C	Trunk fat mass	UKBB	European	2017	0.0205	331093	8.915e-15	Neale-B_UKBB_EUR_2017
rs12735035	chr1:50221366	A	C	Trunk fat mass	UKBB	European	2017	0.01715	331093	3.96e-12	Neale-B_UKBB_EUR_2017
rs12141382	chr1:50221912	A	G	Trunk fat mass	UKBB	European	2017	-0.02054	331093	7.385e-15	Neale-B_UKBB_EUR_2017
rs7550578	chr1:50222048	A	T	Trunk fat mass	UKBB	European	2017	0.02049	331093	5.347e-15	Neale-B_UKBB_EUR_2017
rs3903685	chr1:50223693	A	C	Trunk fat mass	UKBB	European	2017	0.02056	331093	6.804e-15	Neale-B_UKBB_EUR_2017
rs3903686	chr1:50223721	T	C	Trunk fat mass	UKBB	European	2017	0.01819	331093	6.337e-13	Neale-B_UKBB_EUR_2017
rs10788917	chr1:50227177	T	C	Trunk fat mass	UKBB	European	2017	-0.01794	331093	2.113e-12	Neale-B_UKBB_EUR_2017
rs10788918	chr1:50230438	T	G	Trunk fat mass	UKBB	European	2017	0.02054	331093	4.293e-15	Neale-B_UKBB_EUR_2017
rs6588357	chr1:50232173	T	C	Trunk fat mass	UKBB	European	2017	-0.02032	331093	8.2e-15	Neale-B_UKBB_EUR_2017
rs11488179	chr1:50237300	C	G	Trunk fat mass	UKBB	European	2017	0.01835	331093	3.994e-13	Neale-B_UKBB_EUR_2017
rs6588358	chr1:50238092	T	C	Trunk fat mass	UKBB	European	2017	-0.02062	331093	3.566e-15	Neale-B_UKBB_EUR_2017
rs11584742	chr1:50243541	T	C	Trunk fat mass	UKBB	European	2017	-0.0171	331093	6.325e-12	Neale-B_UKBB_EUR_2017
rs3899856	chr1:50243854	T	G	Trunk fat mass	UKBB	European	2017	0.0183	331093	4.147e-13	Neale-B_UKBB_EUR_2017
rs6695041	chr1:50245509	A	G	Trunk fat mass	UKBB	European	2017	0.01832	331093	3.964e-13	Neale-B_UKBB_EUR_2017
rs2103909	chr1:50249699	T	G	Trunk fat mass	UKBB	European	2017	-0.02069	331093	4.656e-15	Neale-B_UKBB_EUR_2017
rs10888669	chr1:50250273	T	C	Trunk fat mass	UKBB	European	2017	0.01836	331093	5.757e-13	Neale-B_UKBB_EUR_2017
rs6588360	chr1:50254614	A	G	Trunk fat mass	UKBB	European	2017	-0.0172	331093	3.279e-12	Neale-B_UKBB_EUR_2017
rs4434878	chr1:50259595	A	G	Trunk fat mass	UKBB	European	2017	0.02061	331093	6.61e-15	Neale-B_UKBB_EUR_2017
rs28393899	chr1:50260247	C	G	Trunk fat mass	UKBB	European	2017	-0.01688	331093	1.298e-11	Neale-B_UKBB_EUR_2017
rs6695948	chr1:50260630	T	C	Trunk fat mass	UKBB	European	2017	0.01712	331093	6.636e-12	Neale-B_UKBB_EUR_2017
rs4926542	chr1:50263773	T	C	Trunk fat mass	UKBB	European	2017	-0.02071	331093	4.431e-15	Neale-B_UKBB_EUR_2017
rs4272666	chr1:50269541	T	C	Trunk fat mass	UKBB	European	2017	-0.02026	331093	9.894e-15	Neale-B_UKBB_EUR_2017
rs4272667	chr1:50269776	T	C	Trunk fat mass	UKBB	European	2017	-0.017	331093	6.322e-12	Neale-B_UKBB_EUR_2017
rs6659281	chr1:50274233	T	C	Trunk fat mass	UKBB	European	2017	-0.01808	331093	1.47e-12	Neale-B_UKBB_EUR_2017
rs6685462	chr1:50274287	C	G	Trunk fat mass	UKBB	European	2017	-0.02027	331093	9.648e-15	Neale-B_UKBB_EUR_2017
rs17379721	chr1:50277009	T	C	Trunk fat mass	UKBB	European	2017	0.01703	331093	5.969e-12	Neale-B_UKBB_EUR_2017
rs12724893	chr1:50277236	A	G	Trunk fat mass	UKBB	European	2017	-0.01727	331093	2.751e-12	Neale-B_UKBB_EUR_2017
rs4926543	chr1:50281064	T	C	Trunk fat mass	UKBB	European	2017	0.02059	331093	7.061e-15	Neale-B_UKBB_EUR_2017
rs7526553	chr1:50283199	T	C	Trunk fat mass	UKBB	European	2017	-0.0203	331093	1.511e-14	Neale-B_UKBB_EUR_2017
rs4495760	chr1:50285119	A	G	Trunk fat mass	UKBB	European	2017	0.02056	331093	4.03e-15	Neale-B_UKBB_EUR_2017
rs4926831	chr1:50290101	T	C	Trunk fat mass	UKBB	European	2017	-0.01717	331093	3.689e-12	Neale-B_UKBB_EUR_2017
rs6680547	chr1:50290289	T	C	Trunk fat mass	UKBB	European	2017	-0.01717	331093	3.63e-12	Neale-B_UKBB_EUR_2017
rs4244636	chr1:50290612	T	G	Trunk fat mass	UKBB	European	2017	0.01808	331093	9.869e-13	Neale-B_UKBB_EUR_2017
rs11581677	chr1:50292926	T	C	Trunk fat mass	UKBB	European	2017	-0.01702	331093	8.664e-12	Neale-B_UKBB_EUR_2017
rs12128108	chr1:50293421	T	C	Trunk fat mass	UKBB	European	2017	0.01825	331093	3.484e-10	Neale-B_UKBB_EUR_2017
rs6588362	chr1:50294352	A	T	Trunk fat mass	UKBB	European	2017	-0.02059	331093	3.679e-15	Neale-B_UKBB_EUR_2017
rs7532746	chr1:50300091	T	C	Trunk fat mass	UKBB	European	2017	0.02057	331093	3.867e-15	Neale-B_UKBB_EUR_2017
rs4363466	chr1:50306257	A	G	Trunk fat mass	UKBB	European	2017	0.01698	331093	6.513e-12	Neale-B_UKBB_EUR_2017
rs4926833	chr1:50311454	A	G	Trunk fat mass	UKBB	European	2017	-0.01925	331093	3.077e-14	Neale-B_UKBB_EUR_2017
rs4582848	chr1:50312200	A	C	Trunk fat mass	UKBB	European	2017	0.02015	331093	1.296e-14	Neale-B_UKBB_EUR_2017
rs4926834	chr1:50313556	C	G	Trunk fat mass	UKBB	European	2017	-0.0201	331093	1.483e-14	Neale-B_UKBB_EUR_2017
rs6693846	chr1:50315352	A	G	Trunk fat mass	UKBB	European	2017	0.02043	331093	6.006e-15	Neale-B_UKBB_EUR_2017
rs12031362	chr1:50318398	T	C	Trunk fat mass	UKBB	European	2017	0.01693	331093	7.136e-12	Neale-B_UKBB_EUR_2017
rs4926835	chr1:50321060	T	G	Trunk fat mass	UKBB	European	2017	-0.0204	331093	6.527e-15	Neale-B_UKBB_EUR_2017
rs6703701	chr1:50323833	A	T	Trunk fat mass	UKBB	European	2017	0.01701	331093	5.699e-12	Neale-B_UKBB_EUR_2017
rs6663001	chr1:50329611	T	C	Trunk fat mass	UKBB	European	2017	-0.01694	331093	7.017e-12	Neale-B_UKBB_EUR_2017
rs6675419	chr1:50329618	A	G	Trunk fat mass	UKBB	European	2017	0.02046	331093	5.529e-15	Neale-B_UKBB_EUR_2017
rs10736388	chr1:50335528	A	G	Trunk fat mass	UKBB	European	2017	0.02035	331093	9.447e-15	Neale-B_UKBB_EUR_2017
rs12039972	chr1:50339186	A	C	Trunk fat mass	UKBB	European	2017	0.01787	331093	1.7e-12	Neale-B_UKBB_EUR_2017
rs7544728	chr1:50339649	A	G	Trunk fat mass	UKBB	European	2017	0.02039	331093	6.673e-15	Neale-B_UKBB_EUR_2017
rs6588366	chr1:50352291	C	G	Trunk fat mass	UKBB	European	2017	-0.01714	331093	4.084e-12	Neale-B_UKBB_EUR_2017
rs6588367	chr1:50356058	C	G	Trunk fat mass	UKBB	European	2017	-0.01703	331093	5.518e-12	Neale-B_UKBB_EUR_2017
rs4567321	chr1:50356190	T	C	Trunk fat mass	UKBB	European	2017	0.02019	331093	1.132e-14	Neale-B_UKBB_EUR_2017
rs10888672	chr1:50359987	A	G	Trunk fat mass	UKBB	European	2017	-0.01816	331093	6.44e-13	Neale-B_UKBB_EUR_2017
rs12022125	chr1:50360066	A	G	Trunk fat mass	UKBB	European	2017	0.01707	331093	4.824e-12	Neale-B_UKBB_EUR_2017
rs12403905	chr1:50372032	A	G	Trunk fat mass	UKBB	European	2017	0.01817	331093	6.166e-13	Neale-B_UKBB_EUR_2017
rs12023972	chr1:50374843	C	G	Trunk fat mass	UKBB	European	2017	-0.0201	331093	1.454e-14	Neale-B_UKBB_EUR_2017
rs4926545	chr1:50379476	A	G	Trunk fat mass	UKBB	European	2017	0.0204	331093	6.475e-15	Neale-B_UKBB_EUR_2017
rs11485576	chr1:50382997	A	T	Trunk fat mass	UKBB	European	2017	-0.0181	331093	7.718e-13	Neale-B_UKBB_EUR_2017
rs6588369	chr1:50387404	A	C	Trunk fat mass	UKBB	European	2017	0.01786	331093	1.788e-12	Neale-B_UKBB_EUR_2017
rs4593876	chr1:50389102	T	C	Trunk fat mass	UKBB	European	2017	0.0204	331093	6.565e-15	Neale-B_UKBB_EUR_2017
rs6697839	chr1:50391338	T	C	Trunk fat mass	UKBB	European	2017	0.02042	331093	6.218e-15	Neale-B_UKBB_EUR_2017
rs10788924	chr1:50396031	T	C	Trunk fat mass	UKBB	European	2017	0.0204	331093	6.501e-15	Neale-B_UKBB_EUR_2017
rs7533003	chr1:50397871	A	G	Trunk fat mass	UKBB	European	2017	-0.0204	331093	6.51e-15	Neale-B_UKBB_EUR_2017
rs4567322	chr1:50400597	T	C	Trunk fat mass	UKBB	European	2017	-0.0204	331093	6.43e-15	Neale-B_UKBB_EUR_2017
rs7551665	chr1:50401621	T	C	Trunk fat mass	UKBB	European	2017	-0.01787	331093	1.747e-12	Neale-B_UKBB_EUR_2017
rs12083706	chr1:50411154	A	G	Trunk fat mass	UKBB	European	2017	-0.01782	331093	1.998e-12	Neale-B_UKBB_EUR_2017
rs34112285	chr1:50412563	A	G	Trunk fat mass	UKBB	European	2017	-0.02037	331093	7.022e-15	Neale-B_UKBB_EUR_2017
rs11205668	chr1:50416830	T	C	Trunk fat mass	UKBB	European	2017	-0.01637	331093	3.126e-11	Neale-B_UKBB_EUR_2017
rs12047155	chr1:50416930	A	G	Trunk fat mass	UKBB	European	2017	0.01638	331093	3.061e-11	Neale-B_UKBB_EUR_2017
rs11205669	chr1:50420108	C	G	Trunk fat mass	UKBB	European	2017	0.01961	331093	4.967e-14	Neale-B_UKBB_EUR_2017
rs12725998	chr1:50420315	A	G	Trunk fat mass	UKBB	European	2017	0.01638	331093	3.046e-11	Neale-B_UKBB_EUR_2017
rs5005268	chr1:50426901	A	C	Trunk fat mass	UKBB	European	2017	-0.01929	331093	1.159e-13	Neale-B_UKBB_EUR_2017
rs34584903	chr1:50429874	A	G	Trunk fat mass	UKBB	European	2017	-0.01959	331093	5.239e-14	Neale-B_UKBB_EUR_2017
rs6676942	chr1:50435728	A	T	Trunk fat mass	UKBB	European	2017	-0.01966	331093	4.269e-14	Neale-B_UKBB_EUR_2017
rs9659092	chr1:50443589	A	G	Trunk fat mass	UKBB	European	2017	0.01628	331093	4.006e-11	Neale-B_UKBB_EUR_2017
rs12404447	chr1:50444279	A	G	Trunk fat mass	UKBB	European	2017	0.01955	331093	5.945e-14	Neale-B_UKBB_EUR_2017
rs4582846	chr1:50445330	T	C	Trunk fat mass	UKBB	European	2017	0.01956	331093	5.771e-14	Neale-B_UKBB_EUR_2017
rs12725018	chr1:50455326	A	C	Trunk fat mass	UKBB	European	2017	0.01961	331093	4.856e-14	Neale-B_UKBB_EUR_2017
rs4313442	chr1:50458269	A	T	Trunk fat mass	UKBB	European	2017	-0.01639	331093	2.985e-11	Neale-B_UKBB_EUR_2017
rs7550208	chr1:50462083	A	T	Trunk fat mass	UKBB	European	2017	0.01961	331093	4.888e-14	Neale-B_UKBB_EUR_2017
rs4420126	chr1:50468739	T	C	Trunk fat mass	UKBB	European	2017	-0.0193	331093	1.128e-13	Neale-B_UKBB_EUR_2017
rs12138375	chr1:50468926	T	G	Trunk fat mass	UKBB	European	2017	-0.01964	331093	4.596e-14	Neale-B_UKBB_EUR_2017
rs12039592	chr1:50469729	T	G	Trunk fat mass	UKBB	European	2017	-0.01638	331093	3.097e-11	Neale-B_UKBB_EUR_2017
rs11205672	chr1:50470847	A	G	Trunk fat mass	UKBB	European	2017	-0.01639	331093	3.063e-11	Neale-B_UKBB_EUR_2017
rs12758298	chr1:50484613	A	C	Trunk fat mass	UKBB	European	2017	-0.01639	331093	3.016e-11	Neale-B_UKBB_EUR_2017
rs11205674	chr1:50487621	A	G	Trunk fat mass	UKBB	European	2017	-0.01716	331093	1.033e-11	Neale-B_UKBB_EUR_2017
rs12566626	chr1:50499636	T	C	Trunk fat mass	UKBB	European	2017	0.01963	331093	4.958e-14	Neale-B_UKBB_EUR_2017
rs9660278	chr1:50500185	T	C	Trunk fat mass	UKBB	European	2017	-0.01634	331093	3.532e-11	Neale-B_UKBB_EUR_2017
rs7520575	chr1:50502671	A	T	Trunk fat mass	UKBB	European	2017	0.01935	331093	1.018e-13	Neale-B_UKBB_EUR_2017
rs11580313	chr1:50503218	C	G	Trunk fat mass	UKBB	European	2017	0.01962	331093	5.036e-14	Neale-B_UKBB_EUR_2017
rs6680437	chr1:50503951	A	G	Trunk fat mass	UKBB	European	2017	0.0196	331093	5.4e-14	Neale-B_UKBB_EUR_2017
rs4546962	chr1:50505023	A	T	Trunk fat mass	UKBB	European	2017	-0.0196	331093	5.624e-14	Neale-B_UKBB_EUR_2017
rs10888677	chr1:50505653	T	C	Trunk fat mass	UKBB	European	2017	0.01704	331093	1.519e-11	Neale-B_UKBB_EUR_2017
rs12140239	chr1:50509362	C	G	Trunk fat mass	UKBB	European	2017	0.01704	331093	1.517e-11	Neale-B_UKBB_EUR_2017
rs4556406	chr1:50510825	A	C	Trunk fat mass	UKBB	European	2017	-0.01955	331093	6.257e-14	Neale-B_UKBB_EUR_2017
rs4347253	chr1:50511472	T	G	Trunk fat mass	UKBB	European	2017	-0.01953	331093	6.696e-14	Neale-B_UKBB_EUR_2017
rs4454586	chr1:50514372	A	G	Trunk fat mass	UKBB	European	2017	0.01628	331093	4.186e-11	Neale-B_UKBB_EUR_2017
rs4537610	chr1:50514389	T	C	Trunk fat mass	UKBB	European	2017	-0.01728	331093	6.917e-12	Neale-B_UKBB_EUR_2017
rs4489606	chr1:50514553	T	C	Trunk fat mass	UKBB	European	2017	-0.01954	331093	6.492e-14	Neale-B_UKBB_EUR_2017
rs11205675	chr1:50515260	A	G	Trunk fat mass	UKBB	European	2017	-0.01923	331093	1.476e-13	Neale-B_UKBB_EUR_2017
rs35158044	chr1:50520043	T	C	Trunk fat mass	UKBB	European	2017	0.01955	331093	6.485e-14	Neale-B_UKBB_EUR_2017
rs6679110	chr1:50521120	T	C	Trunk fat mass	UKBB	European	2017	0.01952	331093	6.952e-14	Neale-B_UKBB_EUR_2017
rs4388744	chr1:50521604	A	G	Trunk fat mass	UKBB	European	2017	0.01953	331093	6.978e-14	Neale-B_UKBB_EUR_2017
rs6691876	chr1:50524326	A	C	Trunk fat mass	UKBB	European	2017	-0.01921	331093	1.593e-13	Neale-B_UKBB_EUR_2017
rs12127726	chr1:50536116	T	C	Trunk fat mass	UKBB	European	2017	-0.01936	331093	1.183e-13	Neale-B_UKBB_EUR_2017
rs11205678	chr1:50537511	C	G	Trunk fat mass	UKBB	European	2017	0.01902	331093	2.947e-13	Neale-B_UKBB_EUR_2017
rs6700902	chr1:50540041	A	G	Trunk fat mass	UKBB	European	2017	-0.01757	331093	2.694e-12	Neale-B_UKBB_EUR_2017
rs12028252	chr1:50542922	C	G	Trunk fat mass	UKBB	European	2017	0.01758	331093	2.565e-12	Neale-B_UKBB_EUR_2017
rs6688605	chr1:50544749	A	G	Trunk fat mass	UKBB	European	2017	0.01831	331093	3.986e-13	Neale-B_UKBB_EUR_2017
rs4926547	chr1:50546810	T	C	Trunk fat mass	UKBB	European	2017	-0.01905	331093	2.709e-13	Neale-B_UKBB_EUR_2017
rs6588374	chr1:50550783	A	G	Trunk fat mass	UKBB	European	2017	0.01906	331093	2.646e-13	Neale-B_UKBB_EUR_2017
rs7520915	chr1:50555662	A	T	Trunk fat mass	UKBB	European	2017	0.0174	331093	4.99e-12	Neale-B_UKBB_EUR_2017
rs11583200	chr1:50559820	T	C	Trunk fat mass	UKBB	European	2017	-0.0176	331093	2.52e-12	Neale-B_UKBB_EUR_2017
rs11806190	chr1:50561884	T	C	Trunk fat mass	UKBB	European	2017	-0.01744	331093	4.421e-12	Neale-B_UKBB_EUR_2017
rs12733544	chr1:50562813	A	G	Trunk fat mass	UKBB	European	2017	0.01917	331093	2.574e-13	Neale-B_UKBB_EUR_2017
rs12566358	chr1:50563639	C	G	Trunk fat mass	UKBB	European	2017	-0.01917	331093	2.529e-13	Neale-B_UKBB_EUR_2017
rs12743369	chr1:50564416	A	G	Trunk fat mass	UKBB	European	2017	0.01585	331093	1.586e-10	Neale-B_UKBB_EUR_2017
rs10888679	chr1:50566266	T	C	Trunk fat mass	UKBB	European	2017	-0.01918	331093	2.448e-13	Neale-B_UKBB_EUR_2017
rs967582	chr1:50582172	A	C	Trunk fat mass	UKBB	European	2017	-0.01644	331093	1.088e-10	Neale-B_UKBB_EUR_2017
rs2480693	chr1:50588665	T	C	Trunk fat mass	UKBB	European	2017	0.01621	331093	1.868e-10	Neale-B_UKBB_EUR_2017
rs41313250	chr1:62483623	A	G	Trunk fat mass	UKBB	European	2017	0.02859	331093	1.588e-13	Neale-B_UKBB_EUR_2017
rs11586551	chr1:62488715	A	G	Trunk fat mass	UKBB	European	2017	0.01588	331093	2.023e-10	Neale-B_UKBB_EUR_2017
rs1332630	chr1:62492215	T	G	Trunk fat mass	UKBB	European	2017	0.01636	331093	5.497e-11	Neale-B_UKBB_EUR_2017
rs7551942	chr1:62522284	T	C	Trunk fat mass	UKBB	European	2017	0.01605	331093	1.521e-10	Neale-B_UKBB_EUR_2017
rs1013293	chr1:62570321	A	G	Trunk fat mass	UKBB	European	2017	-0.01984	331093	1.166e-15	Neale-B_UKBB_EUR_2017
rs12140153	chr1:62579891	T	G	Trunk fat mass	UKBB	European	2017	-0.03286	331093	9.399e-15	Neale-B_UKBB_EUR_2017
rs2481665	chr1:62594677	T	C	Trunk fat mass	UKBB	European	2017	0.01823	331093	1.237e-13	Neale-B_UKBB_EUR_2017
rs2457816	chr1:62604065	T	C	Trunk fat mass	UKBB	European	2017	-0.01803	331093	2.596e-13	Neale-B_UKBB_EUR_2017
rs2457817	chr1:62604570	T	C	Trunk fat mass	UKBB	European	2017	0.018	331093	2.804e-13	Neale-B_UKBB_EUR_2017
rs2476198	chr1:62611071	A	C	Trunk fat mass	UKBB	European	2017	-0.01681	331093	7.183e-12	Neale-B_UKBB_EUR_2017
rs2481671	chr1:62611666	A	C	Trunk fat mass	UKBB	European	2017	0.01665	331093	1.127e-11	Neale-B_UKBB_EUR_2017
rs7514002	chr1:62616599	A	G	Trunk fat mass	UKBB	European	2017	-0.01759	331093	1.003e-12	Neale-B_UKBB_EUR_2017
rs2476201	chr1:62619960	T	C	Trunk fat mass	UKBB	European	2017	0.0178	331093	5.723e-13	Neale-B_UKBB_EUR_2017
rs2481677	chr1:62632571	A	G	Trunk fat mass	UKBB	European	2017	-0.01768	331093	8.738e-13	Neale-B_UKBB_EUR_2017
rs2457831	chr1:62633581	A	G	Trunk fat mass	UKBB	European	2017	0.01657	331093	1.518e-11	Neale-B_UKBB_EUR_2017
rs2481678	chr1:62634020	T	C	Trunk fat mass	UKBB	European	2017	0.01626	331093	3.467e-11	Neale-B_UKBB_EUR_2017
rs2481679	chr1:62634303	A	T	Trunk fat mass	UKBB	European	2017	-0.01615	331093	4.679e-11	Neale-B_UKBB_EUR_2017
rs11208779	chr1:66417145	C	G	Trunk fat mass	UKBB	European	2017	0.01534	331093	4.332e-10	Neale-B_UKBB_EUR_2017
rs12755450	chr1:72628347	T	C	Trunk fat mass	UKBB	European	2017	0.01988	331093	4.588e-11	Neale-B_UKBB_EUR_2017
rs2901653	chr1:72631846	T	G	Trunk fat mass	UKBB	European	2017	0.02001	331093	3.142e-11	Neale-B_UKBB_EUR_2017
rs6665041	chr1:72632221	A	C	Trunk fat mass	UKBB	European	2017	-0.02001	331093	3.13e-11	Neale-B_UKBB_EUR_2017
rs7526028	chr1:72633841	A	C	Trunk fat mass	UKBB	European	2017	-0.02002	331093	3.077e-11	Neale-B_UKBB_EUR_2017
rs34029663	chr1:72635339	A	G	Trunk fat mass	UKBB	European	2017	0.02001	331093	3.11e-11	Neale-B_UKBB_EUR_2017
rs36075373	chr1:72636749	A	T	Trunk fat mass	UKBB	European	2017	0.02003	331093	2.995e-11	Neale-B_UKBB_EUR_2017
rs61765613	chr1:72637154	T	G	Trunk fat mass	UKBB	European	2017	-0.02003	331093	2.995e-11	Neale-B_UKBB_EUR_2017
rs61765615	chr1:72639381	T	C	Trunk fat mass	UKBB	European	2017	0.02008	331093	2.661e-11	Neale-B_UKBB_EUR_2017
rs79908654	chr1:72640442	A	C	Trunk fat mass	UKBB	European	2017	0.02007	331093	2.709e-11	Neale-B_UKBB_EUR_2017
rs61765616	chr1:72643496	A	G	Trunk fat mass	UKBB	European	2017	0.02006	331093	2.825e-11	Neale-B_UKBB_EUR_2017
rs12748679	chr1:72644585	T	C	Trunk fat mass	UKBB	European	2017	0.0201	331093	2.586e-11	Neale-B_UKBB_EUR_2017
rs12726084	chr1:72649154	T	C	Trunk fat mass	UKBB	European	2017	-0.0205	331093	1.16e-11	Neale-B_UKBB_EUR_2017
rs6672863	chr1:72655636	T	C	Trunk fat mass	UKBB	European	2017	-0.02008	331093	2.693e-11	Neale-B_UKBB_EUR_2017
rs34289700	chr1:72660048	A	C	Trunk fat mass	UKBB	European	2017	0.02039	331093	1.344e-11	Neale-B_UKBB_EUR_2017
rs34840702	chr1:72662959	T	C	Trunk fat mass	UKBB	European	2017	-0.0201	331093	2.52e-11	Neale-B_UKBB_EUR_2017
rs35944729	chr1:72666431	A	T	Trunk fat mass	UKBB	European	2017	0.02009	331093	2.654e-11	Neale-B_UKBB_EUR_2017
rs1858601	chr1:72674434	T	G	Trunk fat mass	UKBB	European	2017	-0.0201	331093	2.616e-11	Neale-B_UKBB_EUR_2017
rs9699942	chr1:72681835	A	G	Trunk fat mass	UKBB	European	2017	-0.02006	331093	2.913e-11	Neale-B_UKBB_EUR_2017
rs12725081	chr1:72682718	A	T	Trunk fat mass	UKBB	European	2017	-0.02042	331093	1.424e-11	Neale-B_UKBB_EUR_2017
rs61765640	chr1:72684333	A	G	Trunk fat mass	UKBB	European	2017	-0.02006	331093	2.905e-11	Neale-B_UKBB_EUR_2017
rs34274959	chr1:72686292	A	G	Trunk fat mass	UKBB	European	2017	0.01992	331093	5.449e-11	Neale-B_UKBB_EUR_2017
rs34940719	chr1:72693786	A	G	Trunk fat mass	UKBB	European	2017	-0.02051	331093	1.192e-11	Neale-B_UKBB_EUR_2017
rs35483896	chr1:72695431	T	G	Trunk fat mass	UKBB	European	2017	-0.02051	331093	1.183e-11	Neale-B_UKBB_EUR_2017
rs35166058	chr1:72702806	A	G	Trunk fat mass	UKBB	European	2017	-0.02043	331093	1.475e-11	Neale-B_UKBB_EUR_2017
rs61765646	chr1:72723211	A	T	Trunk fat mass	UKBB	European	2017	-0.02392	331093	5.296e-15	Neale-B_UKBB_EUR_2017
rs34723450	chr1:72724409	A	C	Trunk fat mass	UKBB	European	2017	0.02395	331093	4.749e-15	Neale-B_UKBB_EUR_2017
rs34376163	chr1:72738699	T	C	Trunk fat mass	UKBB	European	2017	0.02394	331093	4.961e-15	Neale-B_UKBB_EUR_2017
rs12737564	chr1:72739527	A	C	Trunk fat mass	UKBB	European	2017	0.02392	331093	5.24e-15	Neale-B_UKBB_EUR_2017
rs34020954	chr1:72742387	T	C	Trunk fat mass	UKBB	European	2017	-0.02389	331093	5.764e-15	Neale-B_UKBB_EUR_2017
rs34874247	chr1:72744950	C	G	Trunk fat mass	UKBB	European	2017	0.02399	331093	4.408e-15	Neale-B_UKBB_EUR_2017
rs34579341	chr1:72745962	A	G	Trunk fat mass	UKBB	European	2017	0.02406	331093	3.627e-15	Neale-B_UKBB_EUR_2017
rs3101339	chr1:72748669	A	C	Trunk fat mass	UKBB	European	2017	-0.02024	331093	4.85e-16	Neale-B_UKBB_EUR_2017
rs34361149	chr1:72750470	A	G	Trunk fat mass	UKBB	European	2017	-0.02682	331093	4.985e-18	Neale-B_UKBB_EUR_2017
rs11209943	chr1:72750500	A	G	Trunk fat mass	UKBB	European	2017	-0.02012	331093	7.039e-16	Neale-B_UKBB_EUR_2017
rs3101337	chr1:72751134	T	C	Trunk fat mass	UKBB	European	2017	0.02032	331093	3.472e-16	Neale-B_UKBB_EUR_2017
rs3101336	chr1:72751185	T	C	Trunk fat mass	UKBB	European	2017	-0.02043	331093	2.458e-16	Neale-B_UKBB_EUR_2017
rs2613499	chr1:72751552	A	G	Trunk fat mass	UKBB	European	2017	0.02683	331093	4.838e-18	Neale-B_UKBB_EUR_2017
rs12740789	chr1:72752073	A	G	Trunk fat mass	UKBB	European	2017	-0.02687	331093	4.378e-18	Neale-B_UKBB_EUR_2017
rs2815765	chr1:72752230	T	C	Trunk fat mass	UKBB	European	2017	-0.02027	331093	4.117e-16	Neale-B_UKBB_EUR_2017
rs2613498	chr1:72752939	T	C	Trunk fat mass	UKBB	European	2017	-0.02683	331093	4.851e-18	Neale-B_UKBB_EUR_2017
rs61765650	chr1:72753112	A	G	Trunk fat mass	UKBB	European	2017	0.02688	331093	4.272e-18	Neale-B_UKBB_EUR_2017
rs2613497	chr1:72753825	A	T	Trunk fat mass	UKBB	European	2017	-0.02685	331093	4.521e-18	Neale-B_UKBB_EUR_2017
rs2568953	chr1:72753956	T	C	Trunk fat mass	UKBB	European	2017	-0.02682	331093	4.893e-18	Neale-B_UKBB_EUR_2017
rs2815764	chr1:72754123	A	G	Trunk fat mass	UKBB	European	2017	-0.02684	331093	4.63e-18	Neale-B_UKBB_EUR_2017
rs61765651	chr1:72754314	T	C	Trunk fat mass	UKBB	European	2017	-0.0269	331093	4.082e-18	Neale-B_UKBB_EUR_2017
rs2613496	chr1:72754788	T	C	Trunk fat mass	UKBB	European	2017	-0.02681	331093	5.018e-18	Neale-B_UKBB_EUR_2017
rs2568952	chr1:72755105	C	G	Trunk fat mass	UKBB	European	2017	-0.02032	331093	3.473e-16	Neale-B_UKBB_EUR_2017
rs2815757	chr1:72764289	T	C	Trunk fat mass	UKBB	European	2017	0.02671	331093	6.718e-18	Neale-B_UKBB_EUR_2017
rs2568956	chr1:72764376	T	C	Trunk fat mass	UKBB	European	2017	-0.02021	331093	5.032e-16	Neale-B_UKBB_EUR_2017
rs2568957	chr1:72764430	A	G	Trunk fat mass	UKBB	European	2017	-0.02665	331093	7.974e-18	Neale-B_UKBB_EUR_2017
rs2568958	chr1:72765116	A	G	Trunk fat mass	UKBB	European	2017	0.02036	331093	3.095e-16	Neale-B_UKBB_EUR_2017
rs11209948	chr1:72811904	T	G	Trunk fat mass	UKBB	European	2017	0.02035	331093	3.124e-16	Neale-B_UKBB_EUR_2017
rs2568960	chr1:72812249	A	G	Trunk fat mass	UKBB	European	2017	-0.0203	331093	3.706e-16	Neale-B_UKBB_EUR_2017
rs2815753	chr1:72812324	A	G	Trunk fat mass	UKBB	European	2017	0.02042	331093	2.635e-16	Neale-B_UKBB_EUR_2017
rs2815752	chr1:72812440	A	G	Trunk fat mass	UKBB	European	2017	0.02046	331093	2.329e-16	Neale-B_UKBB_EUR_2017
rs2613494	chr1:72812657	A	G	Trunk fat mass	UKBB	European	2017	-0.02031	331093	3.642e-16	Neale-B_UKBB_EUR_2017
rs2568961	chr1:72812747	T	C	Trunk fat mass	UKBB	European	2017	0.02031	331093	3.719e-16	Neale-B_UKBB_EUR_2017
rs1460943	chr1:72813129	T	C	Trunk fat mass	UKBB	European	2017	0.02032	331093	3.684e-16	Neale-B_UKBB_EUR_2017
rs1432639	chr1:72813218	A	C	Trunk fat mass	UKBB	European	2017	0.02023	331093	4.903e-16	Neale-B_UKBB_EUR_2017
rs1460942	chr1:72813256	A	T	Trunk fat mass	UKBB	European	2017	-0.02029	331093	3.962e-16	Neale-B_UKBB_EUR_2017
rs1460940	chr1:72814617	A	G	Trunk fat mass	UKBB	European	2017	0.02637	331093	8.36e-18	Neale-B_UKBB_EUR_2017
rs2815749	chr1:72814783	A	G	Trunk fat mass	UKBB	European	2017	-0.02632	331093	9.443e-18	Neale-B_UKBB_EUR_2017
rs2815748	chr1:72816147	A	G	Trunk fat mass	UKBB	European	2017	0.02635	331093	8.82e-18	Neale-B_UKBB_EUR_2017
rs2012697	chr1:72819612	T	C	Trunk fat mass	UKBB	European	2017	-0.02004	331093	8.127e-16	Neale-B_UKBB_EUR_2017
rs2613500	chr1:72819884	T	C	Trunk fat mass	UKBB	European	2017	-0.02633	331093	9.43e-18	Neale-B_UKBB_EUR_2017
rs2815747	chr1:72821126	T	G	Trunk fat mass	UKBB	European	2017	0.02632	331093	9.341e-18	Neale-B_UKBB_EUR_2017
rs990871	chr1:72823713	T	C	Trunk fat mass	UKBB	European	2017	0.02008	331093	6.84e-16	Neale-B_UKBB_EUR_2017
rs6661921	chr1:72824855	A	G	Trunk fat mass	UKBB	European	2017	0.02012	331093	6.082e-16	Neale-B_UKBB_EUR_2017
rs6687024	chr1:72824860	T	C	Trunk fat mass	UKBB	European	2017	0.02014	331093	5.748e-16	Neale-B_UKBB_EUR_2017
rs6699744	chr1:72825144	A	T	Trunk fat mass	UKBB	European	2017	-0.02069	331093	2.328e-16	Neale-B_UKBB_EUR_2017
rs10889947	chr1:72828221	T	C	Trunk fat mass	UKBB	European	2017	-0.02005	331093	7.736e-16	Neale-B_UKBB_EUR_2017
rs11209950	chr1:72829680	A	T	Trunk fat mass	UKBB	European	2017	-0.02011	331093	6.52e-16	Neale-B_UKBB_EUR_2017
rs2613508	chr1:72833582	T	C	Trunk fat mass	UKBB	European	2017	0.02628	331093	1.116e-17	Neale-B_UKBB_EUR_2017
rs2613507	chr1:72834503	A	G	Trunk fat mass	UKBB	European	2017	-0.02625	331093	1.191e-17	Neale-B_UKBB_EUR_2017
rs2613505	chr1:72835410	T	C	Trunk fat mass	UKBB	European	2017	0.02589	331093	3.095e-17	Neale-B_UKBB_EUR_2017
rs2613504	chr1:72835740	A	G	Trunk fat mass	UKBB	European	2017	0.02625	331093	1.196e-17	Neale-B_UKBB_EUR_2017
rs1841499	chr1:72836456	A	T	Trunk fat mass	UKBB	European	2017	-0.02011	331093	6.674e-16	Neale-B_UKBB_EUR_2017
rs7531118	chr1:72837239	T	C	Trunk fat mass	UKBB	European	2017	-0.0177	331093	7.229e-13	Neale-B_UKBB_EUR_2017
rs11209951	chr1:72837490	T	C	Trunk fat mass	UKBB	European	2017	0.01988	331093	1.399e-15	Neale-B_UKBB_EUR_2017
rs11209952	chr1:72837500	T	C	Trunk fat mass	UKBB	European	2017	0.01984	331093	1.617e-15	Neale-B_UKBB_EUR_2017
rs10789336	chr1:72838406	A	G	Trunk fat mass	UKBB	European	2017	0.02003	331093	8.669e-16	Neale-B_UKBB_EUR_2017
rs1993709	chr1:72838529	A	G	Trunk fat mass	UKBB	European	2017	-0.02627	331093	1.191e-17	Neale-B_UKBB_EUR_2017
rs2613503	chr1:72839774	A	C	Trunk fat mass	UKBB	European	2017	0.02628	331093	1.16e-17	Neale-B_UKBB_EUR_2017
rs1599339	chr1:72846190	A	G	Trunk fat mass	UKBB	European	2017	-0.02289	331093	7.5e-14	Neale-B_UKBB_EUR_2017
rs1599337	chr1:72846460	C	G	Trunk fat mass	UKBB	European	2017	-0.02258	331093	1.34e-13	Neale-B_UKBB_EUR_2017
rs2815781	chr1:72848682	A	T	Trunk fat mass	UKBB	European	2017	-0.01604	331093	1.416e-10	Neale-B_UKBB_EUR_2017
rs2613480	chr1:72850392	T	C	Trunk fat mass	UKBB	European	2017	-0.01587	331093	2.198e-10	Neale-B_UKBB_EUR_2017
rs2815778	chr1:72850425	A	G	Trunk fat mass	UKBB	European	2017	0.01587	331093	2.19e-10	Neale-B_UKBB_EUR_2017
rs2815775	chr1:72853409	T	C	Trunk fat mass	UKBB	European	2017	0.02265	331093	1.056e-13	Neale-B_UKBB_EUR_2017
rs1460939	chr1:72861567	A	T	Trunk fat mass	UKBB	European	2017	-0.02268	331093	9.519e-14	Neale-B_UKBB_EUR_2017
rs1903372	chr1:72865045	A	G	Trunk fat mass	UKBB	European	2017	-0.01615	331093	1.05e-10	Neale-B_UKBB_EUR_2017
rs2815767	chr1:72866847	A	G	Trunk fat mass	UKBB	European	2017	-0.01611	331093	1.166e-10	Neale-B_UKBB_EUR_2017
rs2613473	chr1:72866971	A	G	Trunk fat mass	UKBB	European	2017	0.01612	331093	1.123e-10	Neale-B_UKBB_EUR_2017
rs2590943	chr1:72874456	A	G	Trunk fat mass	UKBB	European	2017	-0.02272	331093	8.459e-14	Neale-B_UKBB_EUR_2017
rs11209963	chr1:72883303	A	G	Trunk fat mass	UKBB	European	2017	-0.02267	331093	9.659e-14	Neale-B_UKBB_EUR_2017
rs2590942	chr1:72885281	T	G	Trunk fat mass	UKBB	European	2017	0.02269	331093	9.148e-14	Neale-B_UKBB_EUR_2017
rs2492971	chr1:72887188	T	C	Trunk fat mass	UKBB	European	2017	-0.02266	331093	9.984e-14	Neale-B_UKBB_EUR_2017
rs4649955	chr1:72888654	T	C	Trunk fat mass	UKBB	European	2017	-0.02264	331093	1.032e-13	Neale-B_UKBB_EUR_2017
rs2815766	chr1:72889878	T	C	Trunk fat mass	UKBB	European	2017	0.02265	331093	1.004e-13	Neale-B_UKBB_EUR_2017
rs2797104	chr1:72891435	A	G	Trunk fat mass	UKBB	European	2017	-0.02265	331093	1.009e-13	Neale-B_UKBB_EUR_2017
rs782257	chr1:72899059	A	G	Trunk fat mass	UKBB	European	2017	-0.02265	331093	1.002e-13	Neale-B_UKBB_EUR_2017
rs992956	chr1:72901141	T	G	Trunk fat mass	UKBB	European	2017	0.02265	331093	1.008e-13	Neale-B_UKBB_EUR_2017
rs1373914	chr1:72901515	T	C	Trunk fat mass	UKBB	European	2017	-0.02262	331093	1.083e-13	Neale-B_UKBB_EUR_2017
rs1084441	chr1:72902623	A	G	Trunk fat mass	UKBB	European	2017	-0.01591	331093	1.984e-10	Neale-B_UKBB_EUR_2017
rs1084440	chr1:72902776	A	T	Trunk fat mass	UKBB	European	2017	-0.01591	331093	2.029e-10	Neale-B_UKBB_EUR_2017
rs1084439	chr1:72902919	T	G	Trunk fat mass	UKBB	European	2017	0.01589	331093	2.087e-10	Neale-B_UKBB_EUR_2017
rs782240	chr1:72906385	A	G	Trunk fat mass	UKBB	European	2017	-0.02263	331093	1.097e-13	Neale-B_UKBB_EUR_2017
rs782239	chr1:72908137	T	C	Trunk fat mass	UKBB	European	2017	0.01588	331093	2.162e-10	Neale-B_UKBB_EUR_2017
rs782252	chr1:72911829	T	C	Trunk fat mass	UKBB	European	2017	-0.01592	331093	1.932e-10	Neale-B_UKBB_EUR_2017
rs782245	chr1:72915844	A	G	Trunk fat mass	UKBB	European	2017	-0.02258	331093	1.222e-13	Neale-B_UKBB_EUR_2017
rs782243	chr1:72916538	T	C	Trunk fat mass	UKBB	European	2017	-0.01585	331093	2.344e-10	Neale-B_UKBB_EUR_2017
rs782242	chr1:72916574	T	C	Trunk fat mass	UKBB	European	2017	-0.02259	331093	1.213e-13	Neale-B_UKBB_EUR_2017
rs782221	chr1:72924057	T	C	Trunk fat mass	UKBB	European	2017	-0.02255	331093	1.333e-13	Neale-B_UKBB_EUR_2017
rs782218	chr1:72925397	C	G	Trunk fat mass	UKBB	European	2017	-0.02256	331093	1.283e-13	Neale-B_UKBB_EUR_2017
rs61771778	chr1:72926855	A	G	Trunk fat mass	UKBB	European	2017	0.02254	331093	1.34e-13	Neale-B_UKBB_EUR_2017
rs1664410	chr1:72932316	T	G	Trunk fat mass	UKBB	European	2017	-0.02253	331093	1.436e-13	Neale-B_UKBB_EUR_2017
rs782236	chr1:72934826	A	G	Trunk fat mass	UKBB	European	2017	0.01591	331093	2.048e-10	Neale-B_UKBB_EUR_2017
rs796698	chr1:72938495	T	C	Trunk fat mass	UKBB	European	2017	-0.02246	331093	1.643e-13	Neale-B_UKBB_EUR_2017
rs10789340	chr1:72940273	A	G	Trunk fat mass	UKBB	European	2017	-0.01718	331093	1.091e-11	Neale-B_UKBB_EUR_2017
rs782214	chr1:72945128	A	G	Trunk fat mass	UKBB	European	2017	0.02251	331093	1.538e-13	Neale-B_UKBB_EUR_2017
rs782211	chr1:72946328	A	G	Trunk fat mass	UKBB	European	2017	-0.02252	331093	1.499e-13	Neale-B_UKBB_EUR_2017
rs707444	chr1:72949290	A	G	Trunk fat mass	UKBB	European	2017	-0.02252	331093	1.516e-13	Neale-B_UKBB_EUR_2017
rs4545290	chr1:72955823	A	G	Trunk fat mass	UKBB	European	2017	0.01769	331093	4.044e-10	Neale-B_UKBB_EUR_2017
rs10493499	chr1:72955990	T	C	Trunk fat mass	UKBB	European	2017	0.01771	331093	3.847e-10	Neale-B_UKBB_EUR_2017
rs61771794	chr1:72956259	C	G	Trunk fat mass	UKBB	European	2017	-0.01767	331093	4.156e-10	Neale-B_UKBB_EUR_2017
rs10889958	chr1:72956535	A	T	Trunk fat mass	UKBB	European	2017	-0.01632	331093	8.471e-11	Neale-B_UKBB_EUR_2017
rs61771795	chr1:72956912	A	G	Trunk fat mass	UKBB	European	2017	-0.01764	331093	4.56e-10	Neale-B_UKBB_EUR_2017
rs17378915	chr1:77804242	A	G	Trunk fat mass	UKBB	European	2017	-0.02111	331093	1.665e-10	Neale-B_UKBB_EUR_2017
rs2803165	chr1:77911130	T	C	Trunk fat mass	UKBB	European	2017	0.01637	331093	4.812e-10	Neale-B_UKBB_EUR_2017
rs12741939	chr1:77911973	T	C	Trunk fat mass	UKBB	European	2017	-0.01963	331093	6.222e-12	Neale-B_UKBB_EUR_2017
rs1874819	chr1:77912969	T	C	Trunk fat mass	UKBB	European	2017	-0.01984	331093	3.257e-12	Neale-B_UKBB_EUR_2017
rs1874817	chr1:77913517	A	G	Trunk fat mass	UKBB	European	2017	-0.02063	331093	9.381e-14	Neale-B_UKBB_EUR_2017
rs2647506	chr1:77914159	T	C	Trunk fat mass	UKBB	European	2017	0.01983	331093	3.249e-12	Neale-B_UKBB_EUR_2017
rs3112827	chr1:77914669	T	C	Trunk fat mass	UKBB	European	2017	-0.01984	331093	3.198e-12	Neale-B_UKBB_EUR_2017
rs11162348	chr1:77915974	C	G	Trunk fat mass	UKBB	European	2017	-0.01636	331093	3.811e-10	Neale-B_UKBB_EUR_2017
rs3112826	chr1:77916647	A	G	Trunk fat mass	UKBB	European	2017	0.01977	331093	3.725e-12	Neale-B_UKBB_EUR_2017
rs2647525	chr1:77917228	A	G	Trunk fat mass	UKBB	European	2017	-0.0198	331093	3.494e-12	Neale-B_UKBB_EUR_2017
rs12044354	chr1:77918347	A	G	Trunk fat mass	UKBB	European	2017	-0.02095	331093	4.846e-14	Neale-B_UKBB_EUR_2017
rs2247536	chr1:77919438	C	G	Trunk fat mass	UKBB	European	2017	0.02108	331093	3.398e-14	Neale-B_UKBB_EUR_2017
rs2247742	chr1:77921302	C	G	Trunk fat mass	UKBB	European	2017	-0.02054	331093	1.118e-13	Neale-B_UKBB_EUR_2017
rs2803162	chr1:77923641	A	G	Trunk fat mass	UKBB	European	2017	0.02055	331093	1.083e-13	Neale-B_UKBB_EUR_2017
rs2221084	chr1:77924476	A	C	Trunk fat mass	UKBB	European	2017	-0.02054	331093	1.104e-13	Neale-B_UKBB_EUR_2017
rs3121778	chr1:77926779	T	C	Trunk fat mass	UKBB	European	2017	-0.02056	331093	1.047e-13	Neale-B_UKBB_EUR_2017
rs3113637	chr1:77927144	A	G	Trunk fat mass	UKBB	European	2017	0.02261	331093	1.162e-15	Neale-B_UKBB_EUR_2017
rs12732787	chr1:77927325	T	C	Trunk fat mass	UKBB	European	2017	-0.01638	331093	3.503e-10	Neale-B_UKBB_EUR_2017
rs1498405	chr1:77927948	A	G	Trunk fat mass	UKBB	European	2017	-0.02057	331093	1.007e-13	Neale-B_UKBB_EUR_2017
rs6687876	chr1:77928460	A	G	Trunk fat mass	UKBB	European	2017	0.01639	331093	3.429e-10	Neale-B_UKBB_EUR_2017
rs2251456	chr1:77929296	A	T	Trunk fat mass	UKBB	European	2017	0.01878	331093	7.844e-12	Neale-B_UKBB_EUR_2017
rs12066994	chr1:77930043	T	C	Trunk fat mass	UKBB	European	2017	-0.01862	331093	9.661e-12	Neale-B_UKBB_EUR_2017
rs6704141	chr1:77932095	T	C	Trunk fat mass	UKBB	European	2017	0.01753	331093	2.473e-10	Neale-B_UKBB_EUR_2017
rs12047928	chr1:77932750	A	G	Trunk fat mass	UKBB	European	2017	-0.01999	331093	6.448e-13	Neale-B_UKBB_EUR_2017
rs11162351	chr1:77944732	C	G	Trunk fat mass	UKBB	European	2017	-0.01763	331093	1.679e-12	Neale-B_UKBB_EUR_2017
rs6695572	chr1:77945635	A	G	Trunk fat mass	UKBB	European	2017	0.02792	331093	4.125e-19	Neale-B_UKBB_EUR_2017
rs6698295	chr1:77945965	A	G	Trunk fat mass	UKBB	European	2017	0.0279	331093	4.333e-19	Neale-B_UKBB_EUR_2017
rs12039708	chr1:77947009	T	C	Trunk fat mass	UKBB	European	2017	0.02799	331093	3.393e-19	Neale-B_UKBB_EUR_2017
rs1498399	chr1:77947239	A	G	Trunk fat mass	UKBB	European	2017	-0.01771	331093	1.341e-12	Neale-B_UKBB_EUR_2017
rs7515509	chr1:77949123	A	G	Trunk fat mass	UKBB	European	2017	0.01774	331093	1.334e-12	Neale-B_UKBB_EUR_2017
rs7528932	chr1:77949129	A	T	Trunk fat mass	UKBB	European	2017	-0.01777	331093	1.139e-12	Neale-B_UKBB_EUR_2017
rs2647499	chr1:77949806	T	C	Trunk fat mass	UKBB	European	2017	-0.01585	331093	1.853e-10	Neale-B_UKBB_EUR_2017
rs2088518	chr1:77951330	A	T	Trunk fat mass	UKBB	European	2017	-0.028	331093	3.752e-19	Neale-B_UKBB_EUR_2017
rs12034334	chr1:77954397	C	G	Trunk fat mass	UKBB	European	2017	0.02701	331093	4.423e-18	Neale-B_UKBB_EUR_2017
rs9324162	chr1:77954804	A	G	Trunk fat mass	UKBB	European	2017	-0.02718	331093	2.645e-18	Neale-B_UKBB_EUR_2017
rs17380544	chr1:77958712	A	G	Trunk fat mass	UKBB	European	2017	0.01704	331093	2.186e-10	Neale-B_UKBB_EUR_2017
rs2803155	chr1:77958837	A	C	Trunk fat mass	UKBB	European	2017	0.0182	331093	2.958e-12	Neale-B_UKBB_EUR_2017
rs34140909	chr1:77960612	A	G	Trunk fat mass	UKBB	European	2017	0.01847	331093	1.394e-12	Neale-B_UKBB_EUR_2017
rs34855794	chr1:77960762	T	C	Trunk fat mass	UKBB	European	2017	0.01849	331093	1.298e-12	Neale-B_UKBB_EUR_2017
rs35038885	chr1:77960789	A	G	Trunk fat mass	UKBB	European	2017	-0.02687	331093	4.687e-18	Neale-B_UKBB_EUR_2017
rs11162355	chr1:77961074	T	G	Trunk fat mass	UKBB	European	2017	-0.0184	331093	1.665e-12	Neale-B_UKBB_EUR_2017
rs11162356	chr1:77961837	A	G	Trunk fat mass	UKBB	European	2017	0.0184	331093	1.664e-12	Neale-B_UKBB_EUR_2017
rs11162357	chr1:77961967	A	G	Trunk fat mass	UKBB	European	2017	-0.01853	331093	1.152e-12	Neale-B_UKBB_EUR_2017
rs10873944	chr1:77962934	A	G	Trunk fat mass	UKBB	European	2017	-0.0185	331093	1.233e-12	Neale-B_UKBB_EUR_2017
rs10873945	chr1:77962941	T	C	Trunk fat mass	UKBB	European	2017	0.01848	331093	1.33e-12	Neale-B_UKBB_EUR_2017
rs7514041	chr1:77964269	A	G	Trunk fat mass	UKBB	European	2017	-0.01849	331093	1.26e-12	Neale-B_UKBB_EUR_2017
rs11806197	chr1:77964855	A	G	Trunk fat mass	UKBB	European	2017	-0.02685	331093	4.723e-18	Neale-B_UKBB_EUR_2017
rs3104464	chr1:77966230	A	G	Trunk fat mass	UKBB	European	2017	0.02684	331093	4.921e-20	Neale-B_UKBB_EUR_2017
rs2803152	chr1:77966756	T	C	Trunk fat mass	UKBB	European	2017	-0.0186	331093	9.417e-13	Neale-B_UKBB_EUR_2017
rs71658797	chr1:77967507	A	T	Trunk fat mass	UKBB	European	2017	0.0403	331093	3.167e-27	Neale-B_UKBB_EUR_2017
rs12049202	chr1:77967523	T	C	Trunk fat mass	UKBB	European	2017	0.02799	331093	6.347e-20	Neale-B_UKBB_EUR_2017
rs12040471	chr1:77968401	A	T	Trunk fat mass	UKBB	European	2017	0.02695	331093	3.69e-18	Neale-B_UKBB_EUR_2017
rs12042881	chr1:77968443	A	G	Trunk fat mass	UKBB	European	2017	0.02695	331093	3.675e-18	Neale-B_UKBB_EUR_2017
rs12041509	chr1:77969621	T	G	Trunk fat mass	UKBB	European	2017	-0.02693	331093	3.885e-18	Neale-B_UKBB_EUR_2017
rs60708769	chr1:77971956	T	G	Trunk fat mass	UKBB	European	2017	-0.02589	331093	3.355e-18	Neale-B_UKBB_EUR_2017
rs6674790	chr1:77974398	A	G	Trunk fat mass	UKBB	European	2017	0.02584	331093	2.656e-18	Neale-B_UKBB_EUR_2017
rs17380796	chr1:77976117	A	G	Trunk fat mass	UKBB	European	2017	-0.02586	331093	2.546e-18	Neale-B_UKBB_EUR_2017
rs17384946	chr1:77978205	A	G	Trunk fat mass	UKBB	European	2017	0.02701	331093	3.219e-18	Neale-B_UKBB_EUR_2017
rs12729914	chr1:77980235	T	C	Trunk fat mass	UKBB	European	2017	-0.02707	331093	2.72e-18	Neale-B_UKBB_EUR_2017
rs12731886	chr1:77981701	A	G	Trunk fat mass	UKBB	European	2017	-0.02592	331093	2.097e-18	Neale-B_UKBB_EUR_2017
rs12753797	chr1:77981959	A	G	Trunk fat mass	UKBB	European	2017	0.02704	331093	2.958e-18	Neale-B_UKBB_EUR_2017
rs11811611	chr1:77982017	T	C	Trunk fat mass	UKBB	European	2017	0.02704	331093	2.958e-18	Neale-B_UKBB_EUR_2017
rs12042177	chr1:77986638	A	G	Trunk fat mass	UKBB	European	2017	-0.02703	331093	3.268e-18	Neale-B_UKBB_EUR_2017
rs2647493	chr1:77986851	A	G	Trunk fat mass	UKBB	European	2017	0.02719	331093	2.206e-18	Neale-B_UKBB_EUR_2017
rs71641308	chr1:78086718	T	C	Trunk fat mass	UKBB	European	2017	0.03916	331093	2.2e-17	Neale-B_UKBB_EUR_2017
rs35535570	chr1:78259756	A	G	Trunk fat mass	UKBB	European	2017	0.03946	331093	1.245e-17	Neale-B_UKBB_EUR_2017
rs34517439	chr1:78450517	A	C	Trunk fat mass	UKBB	European	2017	0.04203	331093	3.788e-29	Neale-B_UKBB_EUR_2017
rs651413	chr1:78595381	T	G	Trunk fat mass	UKBB	European	2017	0.01816	331093	3.197e-10	Neale-B_UKBB_EUR_2017
rs17391694	chr1:78623626	T	C	Trunk fat mass	UKBB	European	2017	0.03652	331093	2.942e-25	Neale-B_UKBB_EUR_2017
rs1536023	chr1:96882019	A	C	Trunk fat mass	UKBB	European	2017	-0.01864	331093	4.008e-10	Neale-B_UKBB_EUR_2017
rs501444	chr1:96883062	A	T	Trunk fat mass	UKBB	European	2017	0.01649	331093	7.911e-11	Neale-B_UKBB_EUR_2017
rs12025137	chr1:96883227	T	G	Trunk fat mass	UKBB	European	2017	0.01641	331093	9.434e-11	Neale-B_UKBB_EUR_2017
rs653958	chr1:96884006	A	G	Trunk fat mass	UKBB	European	2017	-0.0165	331093	7.641e-11	Neale-B_UKBB_EUR_2017
rs4245663	chr1:96884810	T	C	Trunk fat mass	UKBB	European	2017	-0.01649	331093	7.865e-11	Neale-B_UKBB_EUR_2017
rs2151619	chr1:96885498	T	C	Trunk fat mass	UKBB	European	2017	-0.01644	331093	8.958e-11	Neale-B_UKBB_EUR_2017
rs2151620	chr1:96885600	A	G	Trunk fat mass	UKBB	European	2017	0.01626	331093	1.578e-10	Neale-B_UKBB_EUR_2017
rs2151621	chr1:96885607	T	C	Trunk fat mass	UKBB	European	2017	-0.01624	331093	1.636e-10	Neale-B_UKBB_EUR_2017
rs586415	chr1:96886108	A	G	Trunk fat mass	UKBB	European	2017	0.01642	331093	9.381e-11	Neale-B_UKBB_EUR_2017
rs545152	chr1:96886504	T	C	Trunk fat mass	UKBB	European	2017	0.01644	331093	8.921e-11	Neale-B_UKBB_EUR_2017
rs545282	chr1:96886549	T	C	Trunk fat mass	UKBB	European	2017	0.01634	331093	1.142e-10	Neale-B_UKBB_EUR_2017
rs588660	chr1:96886604	A	G	Trunk fat mass	UKBB	European	2017	0.01985	331093	1.365e-15	Neale-B_UKBB_EUR_2017
rs510552	chr1:96891671	A	G	Trunk fat mass	UKBB	European	2017	-0.01537	331093	3.447e-10	Neale-B_UKBB_EUR_2017
rs11165628	chr1:96898897	A	C	Trunk fat mass	UKBB	European	2017	-0.01639	331093	9.04e-11	Neale-B_UKBB_EUR_2017
rs10875009	chr1:96899222	T	C	Trunk fat mass	UKBB	European	2017	-0.01526	331093	4.55e-10	Neale-B_UKBB_EUR_2017
rs10747478	chr1:96901455	T	G	Trunk fat mass	UKBB	European	2017	-0.01987	331093	1.382e-15	Neale-B_UKBB_EUR_2017
rs12037166	chr1:96903731	A	C	Trunk fat mass	UKBB	European	2017	0.01642	331093	8.18e-11	Neale-B_UKBB_EUR_2017
rs722156	chr1:96906260	T	G	Trunk fat mass	UKBB	European	2017	-0.0164	331093	8.519e-11	Neale-B_UKBB_EUR_2017
rs11165643	chr1:96924097	T	C	Trunk fat mass	UKBB	European	2017	0.01999	331093	9.273e-16	Neale-B_UKBB_EUR_2017
rs1931175	chr1:96928273	C	G	Trunk fat mass	UKBB	European	2017	-0.01648	331093	6.095e-11	Neale-B_UKBB_EUR_2017
rs2181375	chr1:96940119	A	G	Trunk fat mass	UKBB	European	2017	-0.02015	331093	6.248e-16	Neale-B_UKBB_EUR_2017
rs2038646	chr1:96940371	C	G	Trunk fat mass	UKBB	European	2017	-0.02015	331093	6.281e-16	Neale-B_UKBB_EUR_2017
rs10489741	chr1:96942406	A	G	Trunk fat mass	UKBB	European	2017	0.01982	331093	1.855e-15	Neale-B_UKBB_EUR_2017
rs1973993	chr1:96943994	T	C	Trunk fat mass	UKBB	European	2017	-0.02007	331093	7.826e-16	Neale-B_UKBB_EUR_2017
rs1555543	chr1:96944797	A	C	Trunk fat mass	UKBB	European	2017	-0.01936	331093	6.859e-15	Neale-B_UKBB_EUR_2017
rs6679458	chr1:96946253	T	G	Trunk fat mass	UKBB	European	2017	0.01959	331093	3.218e-15	Neale-B_UKBB_EUR_2017
rs10875017	chr1:96949526	T	C	Trunk fat mass	UKBB	European	2017	0.01915	331093	1.368e-14	Neale-B_UKBB_EUR_2017
rs1335053	chr1:107622823	T	C	Trunk fat mass	UKBB	European	2017	-0.01621	331093	4.546e-10	Neale-B_UKBB_EUR_2017
rs1335055	chr1:107624563	A	G	Trunk fat mass	UKBB	European	2017	-0.01619	331093	4.641e-10	Neale-B_UKBB_EUR_2017
rs892511	chr1:110078255	C	G	Trunk fat mass	UKBB	European	2017	-0.04704	331093	3.242e-10	Neale-B_UKBB_EUR_2017
rs41279738	chr1:110082551	T	G	Trunk fat mass	UKBB	European	2017	-0.06192	331093	1.165e-15	Neale-B_UKBB_EUR_2017
rs7550711	chr1:110082886	T	C	Trunk fat mass	UKBB	European	2017	0.06169	331093	1.45e-15	Neale-B_UKBB_EUR_2017
rs114929124	chr1:110088657	A	G	Trunk fat mass	UKBB	European	2017	0.06185	331093	1.673e-15	Neale-B_UKBB_EUR_2017
rs144376234	chr1:110114504	T	C	Trunk fat mass	UKBB	European	2017	0.06184	331093	1.635e-15	Neale-B_UKBB_EUR_2017
rs116377258	chr1:110131521	A	G	Trunk fat mass	UKBB	European	2017	-0.06204	331093	1.288e-15	Neale-B_UKBB_EUR_2017
rs41280328	chr1:110136884	T	C	Trunk fat mass	UKBB	European	2017	-0.06229	331093	9.664e-16	Neale-B_UKBB_EUR_2017
rs17024258	chr1:110147321	T	C	Trunk fat mass	UKBB	European	2017	0.06374	331093	1.729e-16	Neale-B_UKBB_EUR_2017
rs17024393	chr1:110154688	T	C	Trunk fat mass	UKBB	European	2017	-0.06412	331093	1.19e-16	Neale-B_UKBB_EUR_2017
rs72705206	chr1:110172176	T	C	Trunk fat mass	UKBB	European	2017	0.06048	331093	5.238e-15	Neale-B_UKBB_EUR_2017
rs72705208	chr1:110177509	C	G	Trunk fat mass	UKBB	European	2017	-0.05993	331093	9.486e-15	Neale-B_UKBB_EUR_2017
rs72705210	chr1:110178922	A	G	Trunk fat mass	UKBB	European	2017	0.05999	331093	1.032e-14	Neale-B_UKBB_EUR_2017
rs115454275	chr1:110192045	T	C	Trunk fat mass	UKBB	European	2017	0.05786	331093	1.689e-13	Neale-B_UKBB_EUR_2017
rs113936771	chr1:110200152	A	G	Trunk fat mass	UKBB	European	2017	-0.05678	331093	4.301e-13	Neale-B_UKBB_EUR_2017
rs140604451	chr1:110216436	A	G	Trunk fat mass	UKBB	European	2017	0.05684	331093	8.128e-13	Neale-B_UKBB_EUR_2017
rs3790608	chr1:113055023	A	G	Trunk fat mass	UKBB	European	2017	-0.02272	331093	3.062e-11	Neale-B_UKBB_EUR_2017
rs3737136	chr1:113060432	A	G	Trunk fat mass	UKBB	European	2017	0.02042	331093	2.117e-11	Neale-B_UKBB_EUR_2017
rs2273368	chr1:113063771	T	C	Trunk fat mass	UKBB	European	2017	-0.02065	331093	1.816e-11	Neale-B_UKBB_EUR_2017
rs35147679	chr1:113068577	T	C	Trunk fat mass	UKBB	European	2017	-0.02079	331093	7.165e-12	Neale-B_UKBB_EUR_2017
rs12117479	chr1:113076819	A	T	Trunk fat mass	UKBB	European	2017	-0.02079	331093	6.207e-12	Neale-B_UKBB_EUR_2017
rs12029985	chr1:113081783	C	G	Trunk fat mass	UKBB	European	2017	-0.02089	331093	4.922e-12	Neale-B_UKBB_EUR_2017
rs10857961	chr1:113082153	A	C	Trunk fat mass	UKBB	European	2017	-0.02091	331093	4.749e-12	Neale-B_UKBB_EUR_2017
rs35023236	chr1:113085452	C	G	Trunk fat mass	UKBB	European	2017	0.02063	331093	9.625e-12	Neale-B_UKBB_EUR_2017
rs56135413	chr1:113092906	T	C	Trunk fat mass	UKBB	European	2017	0.02084	331093	5.482e-12	Neale-B_UKBB_EUR_2017
rs10857964	chr1:113097633	T	C	Trunk fat mass	UKBB	European	2017	0.02083	331093	5.582e-12	Neale-B_UKBB_EUR_2017
rs60900293	chr1:113102398	T	C	Trunk fat mass	UKBB	European	2017	-0.02089	331093	4.916e-12	Neale-B_UKBB_EUR_2017
rs12137269	chr1:113106633	T	C	Trunk fat mass	UKBB	European	2017	-0.02088	331093	5.032e-12	Neale-B_UKBB_EUR_2017
rs11102496	chr1:113108464	C	G	Trunk fat mass	UKBB	European	2017	0.02086	331093	5.212e-12	Neale-B_UKBB_EUR_2017
rs12406530	chr1:113117213	A	G	Trunk fat mass	UKBB	European	2017	0.02083	331093	5.734e-12	Neale-B_UKBB_EUR_2017
rs11102498	chr1:113119442	T	C	Trunk fat mass	UKBB	European	2017	0.02068	331093	7.913e-12	Neale-B_UKBB_EUR_2017
rs10857967	chr1:113120593	A	G	Trunk fat mass	UKBB	European	2017	0.02086	331093	5.271e-12	Neale-B_UKBB_EUR_2017
rs34569066	chr1:113123360	T	C	Trunk fat mass	UKBB	European	2017	-0.02088	331093	4.997e-12	Neale-B_UKBB_EUR_2017
rs2064711	chr1:113124239	T	C	Trunk fat mass	UKBB	European	2017	-0.02086	331093	5.193e-12	Neale-B_UKBB_EUR_2017
rs12140506	chr1:113127430	A	G	Trunk fat mass	UKBB	European	2017	-0.02085	331093	5.393e-12	Neale-B_UKBB_EUR_2017
rs11102501	chr1:113127954	A	G	Trunk fat mass	UKBB	European	2017	-0.02084	331093	5.448e-12	Neale-B_UKBB_EUR_2017
rs12045227	chr1:113128212	A	G	Trunk fat mass	UKBB	European	2017	-0.02086	331093	5.226e-12	Neale-B_UKBB_EUR_2017
rs12724928	chr1:113128931	T	C	Trunk fat mass	UKBB	European	2017	0.02087	331093	5.165e-12	Neale-B_UKBB_EUR_2017
rs12730156	chr1:113130059	A	G	Trunk fat mass	UKBB	European	2017	0.02175	331093	2.758e-11	Neale-B_UKBB_EUR_2017
rs34107138	chr1:113137570	T	C	Trunk fat mass	UKBB	European	2017	0.02082	331093	5.769e-12	Neale-B_UKBB_EUR_2017
rs12049572	chr1:113140583	T	C	Trunk fat mass	UKBB	European	2017	0.0208	331093	5.901e-12	Neale-B_UKBB_EUR_2017
rs12728311	chr1:113144439	A	G	Trunk fat mass	UKBB	European	2017	-0.02093	331093	4.488e-12	Neale-B_UKBB_EUR_2017
rs55652172	chr1:113147607	A	G	Trunk fat mass	UKBB	European	2017	-0.0208	331093	6.048e-12	Neale-B_UKBB_EUR_2017
rs9308256	chr1:113154364	T	C	Trunk fat mass	UKBB	European	2017	-0.02069	331093	7.633e-12	Neale-B_UKBB_EUR_2017
rs12122980	chr1:113157181	T	C	Trunk fat mass	UKBB	European	2017	0.02067	331093	7.959e-12	Neale-B_UKBB_EUR_2017
rs11102513	chr1:113160170	T	C	Trunk fat mass	UKBB	European	2017	-0.02068	331093	7.73e-12	Neale-B_UKBB_EUR_2017
rs11102514	chr1:113160419	T	C	Trunk fat mass	UKBB	European	2017	-0.02068	331093	7.733e-12	Neale-B_UKBB_EUR_2017
rs12130243	chr1:113169667	T	G	Trunk fat mass	UKBB	European	2017	0.02089	331093	5.772e-12	Neale-B_UKBB_EUR_2017
rs2887882	chr1:113170389	T	C	Trunk fat mass	UKBB	European	2017	-0.02089	331093	5.731e-12	Neale-B_UKBB_EUR_2017
rs12040988	chr1:113173804	A	G	Trunk fat mass	UKBB	European	2017	-0.02089	331093	5.715e-12	Neale-B_UKBB_EUR_2017
rs61818802	chr1:113181739	C	G	Trunk fat mass	UKBB	European	2017	0.0209	331093	5.595e-12	Neale-B_UKBB_EUR_2017
rs17030613	chr1:113190807	A	C	Trunk fat mass	UKBB	European	2017	0.02097	331093	4.616e-12	Neale-B_UKBB_EUR_2017
rs3790598	chr1:113196896	A	G	Trunk fat mass	UKBB	European	2017	-0.02201	331093	1.861e-11	Neale-B_UKBB_EUR_2017
rs12120956	chr1:113202571	A	G	Trunk fat mass	UKBB	European	2017	-0.02093	331093	5.139e-12	Neale-B_UKBB_EUR_2017
rs12756815	chr1:113207243	A	C	Trunk fat mass	UKBB	European	2017	-0.02093	331093	5.191e-12	Neale-B_UKBB_EUR_2017
rs12030612	chr1:113215637	T	C	Trunk fat mass	UKBB	European	2017	-0.0208	331093	6.977e-12	Neale-B_UKBB_EUR_2017
rs12030641	chr1:113215717	T	C	Trunk fat mass	UKBB	European	2017	-0.02084	331093	6.473e-12	Neale-B_UKBB_EUR_2017
rs12126971	chr1:113231286	T	C	Trunk fat mass	UKBB	European	2017	0.02085	331093	6.455e-12	Neale-B_UKBB_EUR_2017
rs61818805	chr1:113233698	T	C	Trunk fat mass	UKBB	European	2017	0.02078	331093	6.717e-12	Neale-B_UKBB_EUR_2017
rs3795819	chr1:113234179	T	C	Trunk fat mass	UKBB	European	2017	-0.02075	331093	7.387e-12	Neale-B_UKBB_EUR_2017
rs11102520	chr1:113234886	T	C	Trunk fat mass	UKBB	European	2017	0.02077	331093	6.99e-12	Neale-B_UKBB_EUR_2017
rs2009056	chr1:113236230	A	G	Trunk fat mass	UKBB	European	2017	-0.0211	331093	3.685e-12	Neale-B_UKBB_EUR_2017
rs1110042	chr1:113236534	A	T	Trunk fat mass	UKBB	European	2017	0.02092	331093	4.907e-12	Neale-B_UKBB_EUR_2017
rs3748656	chr1:113236681	T	C	Trunk fat mass	UKBB	European	2017	-0.02094	331093	4.772e-12	Neale-B_UKBB_EUR_2017
rs883593	chr1:113237171	A	G	Trunk fat mass	UKBB	European	2017	0.02094	331093	4.787e-12	Neale-B_UKBB_EUR_2017
rs12406282	chr1:113238593	A	G	Trunk fat mass	UKBB	European	2017	-0.02093	331093	4.797e-12	Neale-B_UKBB_EUR_2017
rs17030651	chr1:113239382	A	G	Trunk fat mass	UKBB	European	2017	-0.02111	331093	3.567e-12	Neale-B_UKBB_EUR_2017
rs34848593	chr1:113240106	A	T	Trunk fat mass	UKBB	European	2017	0.02094	331093	4.757e-12	Neale-B_UKBB_EUR_2017
rs12133583	chr1:113240790	T	G	Trunk fat mass	UKBB	European	2017	-0.02094	331093	4.776e-12	Neale-B_UKBB_EUR_2017
rs2306940	chr1:113241052	T	C	Trunk fat mass	UKBB	European	2017	0.02095	331093	4.705e-12	Neale-B_UKBB_EUR_2017
rs1106287	chr1:113242122	T	G	Trunk fat mass	UKBB	European	2017	0.02084	331093	5.975e-12	Neale-B_UKBB_EUR_2017
rs6679	chr1:113243048	T	C	Trunk fat mass	UKBB	European	2017	-0.02095	331093	4.805e-12	Neale-B_UKBB_EUR_2017
rs2306937	chr1:113246506	T	C	Trunk fat mass	UKBB	European	2017	-0.02131	331093	2.703e-12	Neale-B_UKBB_EUR_2017
rs7534365	chr1:149876124	T	C	Trunk fat mass	UKBB	European	2017	-0.02387	331093	1.977e-11	Neale-B_UKBB_EUR_2017
rs12131104	chr1:149889339	T	C	Trunk fat mass	UKBB	European	2017	0.02476	331093	9.605e-12	Neale-B_UKBB_EUR_2017
rs11205277	chr1:149892872	A	G	Trunk fat mass	UKBB	European	2017	-0.02836	331093	9.666e-31	Neale-B_UKBB_EUR_2017
rs11205303	chr1:149906413	T	C	Trunk fat mass	UKBB	European	2017	-0.02996	331093	2.188e-33	Neale-B_UKBB_EUR_2017
rs112058376	chr1:149922148	A	G	Trunk fat mass	UKBB	European	2017	-0.03371	331093	3.037e-10	Neale-B_UKBB_EUR_2017
rs6587723	chr1:149922960	T	C	Trunk fat mass	UKBB	European	2017	0.02369	331093	7.083e-21	Neale-B_UKBB_EUR_2017
rs67807996	chr1:149995265	A	G	Trunk fat mass	UKBB	European	2017	0.03052	331093	2.2e-32	Neale-B_UKBB_EUR_2017
rs115033554	chr1:150011092	T	C	Trunk fat mass	UKBB	European	2017	0.04038	331093	3.81e-12	Neale-B_UKBB_EUR_2017
rs115802109	chr1:150053389	T	C	Trunk fat mass	UKBB	European	2017	0.04045	331093	4.139e-12	Neale-B_UKBB_EUR_2017
rs114052060	chr1:150125362	A	G	Trunk fat mass	UKBB	European	2017	0.03684	331093	3.646e-12	Neale-B_UKBB_EUR_2017
rs114039643	chr1:150135092	T	C	Trunk fat mass	UKBB	European	2017	-0.03935	331093	2.261e-11	Neale-B_UKBB_EUR_2017
rs144581493	chr1:150170113	T	G	Trunk fat mass	UKBB	European	2017	-0.04436	331093	1.332e-14	Neale-B_UKBB_EUR_2017
rs116349314	chr1:150248767	A	T	Trunk fat mass	UKBB	European	2017	0.04138	331093	4.105e-14	Neale-B_UKBB_EUR_2017
rs41300863	chr1:150325683	A	G	Trunk fat mass	UKBB	European	2017	0.04051	331093	2.139e-14	Neale-B_UKBB_EUR_2017
rs143453062	chr1:150340182	A	G	Trunk fat mass	UKBB	European	2017	0.04105	331093	5.259e-15	Neale-B_UKBB_EUR_2017
rs115584674	chr1:150346106	A	G	Trunk fat mass	UKBB	European	2017	0.04064	331093	3.478e-15	Neale-B_UKBB_EUR_2017
rs149932571	chr1:150353670	A	G	Trunk fat mass	UKBB	European	2017	-0.04043	331093	5.106e-15	Neale-B_UKBB_EUR_2017
rs115815732	chr1:150382759	T	C	Trunk fat mass	UKBB	European	2017	0.04058	331093	1.127e-14	Neale-B_UKBB_EUR_2017
rs114529840	chr1:150457517	T	G	Trunk fat mass	UKBB	European	2017	0.04075	331093	5.601e-15	Neale-B_UKBB_EUR_2017
rs115406107	chr1:150594155	A	T	Trunk fat mass	UKBB	European	2017	-0.03675	331093	1.173e-11	Neale-B_UKBB_EUR_2017
rs116173394	chr1:150609429	A	G	Trunk fat mass	UKBB	European	2017	-0.03727	331093	3.463e-12	Neale-B_UKBB_EUR_2017
rs114398741	chr1:150663399	A	T	Trunk fat mass	UKBB	European	2017	0.03692	331093	1.119e-11	Neale-B_UKBB_EUR_2017
rs4478775	chr1:177770097	A	G	Trunk fat mass	UKBB	European	2017	0.02145	331093	3.139e-13	Neale-B_UKBB_EUR_2017
rs11585009	chr1:177770868	A	C	Trunk fat mass	UKBB	European	2017	0.02148	331093	2.87e-13	Neale-B_UKBB_EUR_2017
rs56278732	chr1:177777483	A	G	Trunk fat mass	UKBB	European	2017	-0.02168	331093	1.828e-13	Neale-B_UKBB_EUR_2017
rs12135579	chr1:177778091	T	C	Trunk fat mass	UKBB	European	2017	0.02237	331093	3.738e-14	Neale-B_UKBB_EUR_2017
rs12125768	chr1:177779476	A	C	Trunk fat mass	UKBB	European	2017	-0.02216	331093	1.239e-14	Neale-B_UKBB_EUR_2017
rs4339825	chr1:177791704	T	C	Trunk fat mass	UKBB	European	2017	-0.02351	331093	2.296e-17	Neale-B_UKBB_EUR_2017
rs2068973	chr1:177792715	A	G	Trunk fat mass	UKBB	European	2017	0.02176	331093	2.831e-17	Neale-B_UKBB_EUR_2017
rs34632838	chr1:177793582	T	C	Trunk fat mass	UKBB	European	2017	0.02195	331093	3.573e-17	Neale-B_UKBB_EUR_2017
rs35496343	chr1:177793637	A	G	Trunk fat mass	UKBB	European	2017	0.022	331093	3.092e-17	Neale-B_UKBB_EUR_2017
rs34166952	chr1:177793822	C	G	Trunk fat mass	UKBB	European	2017	0.03019	331093	1.377e-23	Neale-B_UKBB_EUR_2017
rs10913436	chr1:177793843	T	C	Trunk fat mass	UKBB	European	2017	0.02177	331093	7.125e-17	Neale-B_UKBB_EUR_2017
rs12735595	chr1:177793990	A	C	Trunk fat mass	UKBB	European	2017	0.03026	331093	8.696e-24	Neale-B_UKBB_EUR_2017
rs4609391	chr1:177795017	T	C	Trunk fat mass	UKBB	European	2017	0.03028	331093	7.746e-24	Neale-B_UKBB_EUR_2017
rs12132236	chr1:177795619	A	G	Trunk fat mass	UKBB	European	2017	-0.02168	331093	3.567e-17	Neale-B_UKBB_EUR_2017
rs12132241	chr1:177795643	A	T	Trunk fat mass	UKBB	European	2017	-0.02194	331093	3.565e-17	Neale-B_UKBB_EUR_2017
rs10913437	chr1:177796140	T	C	Trunk fat mass	UKBB	European	2017	0.02195	331093	3.35e-17	Neale-B_UKBB_EUR_2017
rs72698507	chr1:177797347	C	G	Trunk fat mass	UKBB	European	2017	0.03026	331093	7.914e-24	Neale-B_UKBB_EUR_2017
rs6425451	chr1:177797628	C	G	Trunk fat mass	UKBB	European	2017	0.0249	331093	1.832e-18	Neale-B_UKBB_EUR_2017
rs11586243	chr1:177798837	T	C	Trunk fat mass	UKBB	European	2017	-0.03028	331093	7.137e-24	Neale-B_UKBB_EUR_2017
rs10753172	chr1:177799073	A	G	Trunk fat mass	UKBB	European	2017	0.02182	331093	2.004e-17	Neale-B_UKBB_EUR_2017
rs10753173	chr1:177799128	A	T	Trunk fat mass	UKBB	European	2017	-0.02183	331093	2e-17	Neale-B_UKBB_EUR_2017
rs4509539	chr1:177799888	T	C	Trunk fat mass	UKBB	European	2017	-0.03037	331093	5.262e-24	Neale-B_UKBB_EUR_2017
rs4081365	chr1:177801746	A	T	Trunk fat mass	UKBB	European	2017	0.02119	331093	7.497e-16	Neale-B_UKBB_EUR_2017
rs10913442	chr1:177802363	T	C	Trunk fat mass	UKBB	European	2017	-0.0222	331093	1.427e-17	Neale-B_UKBB_EUR_2017
rs12085082	chr1:177802392	A	G	Trunk fat mass	UKBB	European	2017	0.03035	331093	3.774e-24	Neale-B_UKBB_EUR_2017
rs12736514	chr1:177802424	T	C	Trunk fat mass	UKBB	European	2017	-0.0306	331093	2.086e-24	Neale-B_UKBB_EUR_2017
rs4132288	chr1:177802710	A	G	Trunk fat mass	UKBB	European	2017	0.03052	331093	2.918e-24	Neale-B_UKBB_EUR_2017
rs1854288	chr1:177803087	A	G	Trunk fat mass	UKBB	European	2017	0.02213	331093	1.835e-17	Neale-B_UKBB_EUR_2017
rs1854289	chr1:177803163	T	C	Trunk fat mass	UKBB	European	2017	0.03083	331093	1.258e-24	Neale-B_UKBB_EUR_2017
rs12760319	chr1:177804191	A	G	Trunk fat mass	UKBB	European	2017	0.03037	331093	4.754e-24	Neale-B_UKBB_EUR_2017
rs17360224	chr1:177804240	T	C	Trunk fat mass	UKBB	European	2017	-0.03037	331093	4.752e-24	Neale-B_UKBB_EUR_2017
rs12757154	chr1:177805739	T	C	Trunk fat mass	UKBB	European	2017	-0.02225	331093	1.24e-17	Neale-B_UKBB_EUR_2017
rs12140681	chr1:177806198	A	G	Trunk fat mass	UKBB	European	2017	0.02206	331093	2.511e-17	Neale-B_UKBB_EUR_2017
rs2902200	chr1:177806838	A	G	Trunk fat mass	UKBB	European	2017	-0.03033	331093	5.764e-24	Neale-B_UKBB_EUR_2017
rs1410411	chr1:177808417	A	T	Trunk fat mass	UKBB	European	2017	0.02197	331093	3.097e-17	Neale-B_UKBB_EUR_2017
rs2862276	chr1:177808522	A	G	Trunk fat mass	UKBB	European	2017	-0.02221	331093	1.489e-17	Neale-B_UKBB_EUR_2017
rs1815367	chr1:177808742	T	C	Trunk fat mass	UKBB	European	2017	0.03073	331093	1.93e-24	Neale-B_UKBB_EUR_2017
rs34551500	chr1:177809084	A	C	Trunk fat mass	UKBB	European	2017	0.03057	331093	2.751e-24	Neale-B_UKBB_EUR_2017
rs12731430	chr1:177809120	A	C	Trunk fat mass	UKBB	European	2017	-0.0307	331093	2.899e-24	Neale-B_UKBB_EUR_2017
rs12735657	chr1:177809133	T	C	Trunk fat mass	UKBB	European	2017	-0.03032	331093	4.529e-24	Neale-B_UKBB_EUR_2017
rs10913445	chr1:177809560	C	G	Trunk fat mass	UKBB	European	2017	0.03032	331093	4.501e-24	Neale-B_UKBB_EUR_2017
rs10798574	chr1:177809627	T	G	Trunk fat mass	UKBB	European	2017	0.02181	331093	5.504e-17	Neale-B_UKBB_EUR_2017
rs10913446	chr1:177809861	T	C	Trunk fat mass	UKBB	European	2017	-0.02186	331093	4.475e-17	Neale-B_UKBB_EUR_2017
rs12737338	chr1:177811939	T	C	Trunk fat mass	UKBB	European	2017	0.03066	331093	1.758e-24	Neale-B_UKBB_EUR_2017
rs11588039	chr1:177812740	T	C	Trunk fat mass	UKBB	European	2017	-0.03063	331093	2.531e-24	Neale-B_UKBB_EUR_2017
rs12092449	chr1:177814928	T	C	Trunk fat mass	UKBB	European	2017	-0.02176	331093	5.575e-17	Neale-B_UKBB_EUR_2017
rs12091553	chr1:177815433	A	G	Trunk fat mass	UKBB	European	2017	-0.0218	331093	4.804e-17	Neale-B_UKBB_EUR_2017
rs12757638	chr1:177815769	A	G	Trunk fat mass	UKBB	European	2017	0.03074	331093	1.684e-24	Neale-B_UKBB_EUR_2017
rs12097393	chr1:177815843	A	G	Trunk fat mass	UKBB	European	2017	0.03067	331093	1.641e-24	Neale-B_UKBB_EUR_2017
rs36055936	chr1:177816796	T	G	Trunk fat mass	UKBB	European	2017	0.03076	331093	1.486e-24	Neale-B_UKBB_EUR_2017
rs12730934	chr1:177817666	T	C	Trunk fat mass	UKBB	European	2017	0.03088	331093	1.207e-24	Neale-B_UKBB_EUR_2017
rs10798575	chr1:177817678	T	C	Trunk fat mass	UKBB	European	2017	-0.02176	331093	2.613e-17	Neale-B_UKBB_EUR_2017
rs6689521	chr1:177818786	A	G	Trunk fat mass	UKBB	European	2017	-0.02184	331093	4.256e-17	Neale-B_UKBB_EUR_2017
rs6425453	chr1:177819166	A	G	Trunk fat mass	UKBB	European	2017	-0.02158	331093	4.439e-17	Neale-B_UKBB_EUR_2017
rs35215534	chr1:177830626	A	G	Trunk fat mass	UKBB	European	2017	0.03166	331093	9.65e-26	Neale-B_UKBB_EUR_2017
rs4142027	chr1:177833576	T	C	Trunk fat mass	UKBB	European	2017	0.03173	331093	8.586e-26	Neale-B_UKBB_EUR_2017
rs34472009	chr1:177835638	T	C	Trunk fat mass	UKBB	European	2017	0.03158	331093	1.35e-25	Neale-B_UKBB_EUR_2017
rs6670873	chr1:177841685	T	C	Trunk fat mass	UKBB	European	2017	0.03667	331093	2.708e-34	Neale-B_UKBB_EUR_2017
rs943764	chr1:177842162	A	G	Trunk fat mass	UKBB	European	2017	-0.01873	331093	6.963e-14	Neale-B_UKBB_EUR_2017
rs2094510	chr1:177843479	T	C	Trunk fat mass	UKBB	European	2017	0.03688	331093	1.306e-34	Neale-B_UKBB_EUR_2017
rs16852055	chr1:177845657	A	G	Trunk fat mass	UKBB	European	2017	0.02058	331093	1.816e-10	Neale-B_UKBB_EUR_2017
rs77177332	chr1:177845700	T	G	Trunk fat mass	UKBB	European	2017	-0.02074	331093	1.293e-10	Neale-B_UKBB_EUR_2017
rs1359940	chr1:177848153	T	C	Trunk fat mass	UKBB	European	2017	0.02105	331093	2.173e-17	Neale-B_UKBB_EUR_2017
rs7518576	chr1:177849963	T	C	Trunk fat mass	UKBB	European	2017	-0.0224	331093	6.063e-19	Neale-B_UKBB_EUR_2017
rs633715	chr1:177852580	T	C	Trunk fat mass	UKBB	European	2017	-0.03897	331093	4.866e-39	Neale-B_UKBB_EUR_2017
rs10913454	chr1:177852789	A	C	Trunk fat mass	UKBB	European	2017	-0.02245	331093	4.423e-19	Neale-B_UKBB_EUR_2017
rs10798576	chr1:177853043	T	G	Trunk fat mass	UKBB	European	2017	-0.02247	331093	4.167e-19	Neale-B_UKBB_EUR_2017
rs10798577	chr1:177853220	C	G	Trunk fat mass	UKBB	European	2017	0.02235	331093	6.514e-19	Neale-B_UKBB_EUR_2017
rs6692651	chr1:177854399	A	G	Trunk fat mass	UKBB	European	2017	0.02242	331093	5.027e-19	Neale-B_UKBB_EUR_2017
rs516636	chr1:177855517	A	C	Trunk fat mass	UKBB	European	2017	0.03959	331093	4.737e-40	Neale-B_UKBB_EUR_2017
rs10798578	chr1:177856925	T	C	Trunk fat mass	UKBB	European	2017	-0.02316	331093	9.472e-20	Neale-B_UKBB_EUR_2017
rs12749133	chr1:177857302	T	C	Trunk fat mass	UKBB	European	2017	0.02237	331093	5.858e-19	Neale-B_UKBB_EUR_2017
rs1336785	chr1:177859642	C	G	Trunk fat mass	UKBB	European	2017	-0.02239	331093	5.509e-19	Neale-B_UKBB_EUR_2017
rs10798579	chr1:177860331	A	G	Trunk fat mass	UKBB	European	2017	-0.02241	331093	5.032e-19	Neale-B_UKBB_EUR_2017
rs661691	chr1:177861357	C	G	Trunk fat mass	UKBB	European	2017	0.03968	331093	3.252e-40	Neale-B_UKBB_EUR_2017
rs113702013	chr1:177862333	T	C	Trunk fat mass	UKBB	European	2017	-0.02416	331093	2.414e-13	Neale-B_UKBB_EUR_2017
rs1336780	chr1:177864136	A	T	Trunk fat mass	UKBB	European	2017	-0.02883	331093	1.417e-25	Neale-B_UKBB_EUR_2017
rs10798580	chr1:177864554	A	G	Trunk fat mass	UKBB	European	2017	-0.02053	331093	1.77e-16	Neale-B_UKBB_EUR_2017
rs1571349	chr1:177866792	A	G	Trunk fat mass	UKBB	European	2017	-0.02241	331093	4.755e-19	Neale-B_UKBB_EUR_2017
rs6663622	chr1:177867608	A	G	Trunk fat mass	UKBB	European	2017	-0.02238	331093	5.34e-19	Neale-B_UKBB_EUR_2017
rs527065	chr1:177868882	T	G	Trunk fat mass	UKBB	European	2017	0.0285	331093	7.124e-28	Neale-B_UKBB_EUR_2017
rs670323	chr1:177868990	A	G	Trunk fat mass	UKBB	European	2017	0.03985	331093	1.436e-40	Neale-B_UKBB_EUR_2017
rs671596	chr1:177869287	T	C	Trunk fat mass	UKBB	European	2017	-0.02848	331093	7.74e-28	Neale-B_UKBB_EUR_2017
rs533543	chr1:177869590	A	C	Trunk fat mass	UKBB	European	2017	-0.02848	331093	7.683e-28	Neale-B_UKBB_EUR_2017
rs685233	chr1:177869941	A	G	Trunk fat mass	UKBB	European	2017	-0.0285	331093	7.067e-28	Neale-B_UKBB_EUR_2017
rs1415084	chr1:177870257	A	T	Trunk fat mass	UKBB	European	2017	-0.02237	331093	5.416e-19	Neale-B_UKBB_EUR_2017
rs623130	chr1:177871886	T	C	Trunk fat mass	UKBB	European	2017	-0.0285	331093	6.768e-28	Neale-B_UKBB_EUR_2017
rs571567	chr1:177872905	A	G	Trunk fat mass	UKBB	European	2017	0.03986	331093	1.417e-40	Neale-B_UKBB_EUR_2017
rs574367	chr1:177873210	T	G	Trunk fat mass	UKBB	European	2017	0.0398	331093	1.838e-40	Neale-B_UKBB_EUR_2017
rs10157480	chr1:177873333	A	G	Trunk fat mass	UKBB	European	2017	0.02235	331093	5.83e-19	Neale-B_UKBB_EUR_2017
rs576101	chr1:177873383	A	T	Trunk fat mass	UKBB	European	2017	0.02846	331093	8.423e-28	Neale-B_UKBB_EUR_2017
rs490689	chr1:177873841	A	G	Trunk fat mass	UKBB	European	2017	0.03983	331093	1.596e-40	Neale-B_UKBB_EUR_2017
rs527248	chr1:177875514	A	G	Trunk fat mass	UKBB	European	2017	-0.03986	331093	1.408e-40	Neale-B_UKBB_EUR_2017
rs589500	chr1:177876946	T	C	Trunk fat mass	UKBB	European	2017	0.03988	331093	1.104e-40	Neale-B_UKBB_EUR_2017
rs604388	chr1:177877979	T	C	Trunk fat mass	UKBB	European	2017	-0.02858	331093	4.522e-28	Neale-B_UKBB_EUR_2017
rs532504	chr1:177878933	A	G	Trunk fat mass	UKBB	European	2017	0.03979	331093	1.672e-40	Neale-B_UKBB_EUR_2017
rs633754	chr1:177879935	T	C	Trunk fat mass	UKBB	European	2017	-0.03982	331093	1.449e-40	Neale-B_UKBB_EUR_2017
rs4142025	chr1:177880915	A	G	Trunk fat mass	UKBB	European	2017	-0.02078	331093	5.204e-17	Neale-B_UKBB_EUR_2017
rs1266155	chr1:177881424	A	G	Trunk fat mass	UKBB	European	2017	0.03984	331093	1.461e-40	Neale-B_UKBB_EUR_2017
rs693232	chr1:177881651	C	G	Trunk fat mass	UKBB	European	2017	-0.03981	331093	1.642e-40	Neale-B_UKBB_EUR_2017
rs585944	chr1:177882786	T	C	Trunk fat mass	UKBB	European	2017	0.03682	331093	2.31e-37	Neale-B_UKBB_EUR_2017
rs617763	chr1:177885238	T	C	Trunk fat mass	UKBB	European	2017	0.02848	331093	7.012e-28	Neale-B_UKBB_EUR_2017
rs618759	chr1:177885488	A	G	Trunk fat mass	UKBB	European	2017	-0.02847	331093	7.527e-28	Neale-B_UKBB_EUR_2017
rs630372	chr1:177885762	A	G	Trunk fat mass	UKBB	European	2017	0.0369	331093	1.56e-37	Neale-B_UKBB_EUR_2017
rs478788	chr1:177887018	T	C	Trunk fat mass	UKBB	European	2017	-0.03689	331093	1.604e-37	Neale-B_UKBB_EUR_2017
rs10913461	chr1:177887117	C	G	Trunk fat mass	UKBB	European	2017	0.02222	331093	9.218e-19	Neale-B_UKBB_EUR_2017
rs512898	chr1:177888429	T	C	Trunk fat mass	UKBB	European	2017	-0.02839	331093	1.117e-27	Neale-B_UKBB_EUR_2017
rs539515	chr1:177889025	A	C	Trunk fat mass	UKBB	European	2017	-0.04132	331093	8.293e-43	Neale-B_UKBB_EUR_2017
rs543874	chr1:177889480	A	G	Trunk fat mass	UKBB	European	2017	-0.04139	331093	5.465e-43	Neale-B_UKBB_EUR_2017
rs490544	chr1:177891097	T	C	Trunk fat mass	UKBB	European	2017	-0.02495	331093	2.451e-18	Neale-B_UKBB_EUR_2017
rs2282288	chr1:177892552	A	G	Trunk fat mass	UKBB	European	2017	-0.01614	331093	3.17e-10	Neale-B_UKBB_EUR_2017
rs506589	chr1:177894287	T	C	Trunk fat mass	UKBB	European	2017	-0.04109	331093	2.126e-42	Neale-B_UKBB_EUR_2017
rs509325	chr1:177894591	T	G	Trunk fat mass	UKBB	European	2017	-0.04109	331093	2.114e-42	Neale-B_UKBB_EUR_2017
rs561634	chr1:177895763	A	T	Trunk fat mass	UKBB	European	2017	-0.01957	331093	2.913e-15	Neale-B_UKBB_EUR_2017
rs8223	chr1:177897959	T	C	Trunk fat mass	UKBB	European	2017	-0.01946	331093	6.114e-15	Neale-B_UKBB_EUR_2017
rs8030	chr1:177897975	T	C	Trunk fat mass	UKBB	European	2017	0.03037	331093	5.328e-30	Neale-B_UKBB_EUR_2017
rs623479	chr1:177898799	T	C	Trunk fat mass	UKBB	European	2017	0.01977	331093	1.493e-15	Neale-B_UKBB_EUR_2017
rs545608	chr1:177899121	C	G	Trunk fat mass	UKBB	European	2017	0.04086	331093	6.014e-42	Neale-B_UKBB_EUR_2017
rs626976	chr1:177899562	T	C	Trunk fat mass	UKBB	European	2017	0.01978	331093	1.454e-15	Neale-B_UKBB_EUR_2017
rs575908	chr1:177900098	T	C	Trunk fat mass	UKBB	European	2017	-0.0303	331093	6.923e-30	Neale-B_UKBB_EUR_2017
rs580294	chr1:177900616	T	C	Trunk fat mass	UKBB	European	2017	0.01953	331093	4.215e-15	Neale-B_UKBB_EUR_2017
rs522367	chr1:177901713	T	C	Trunk fat mass	UKBB	European	2017	-0.02099	331093	1.208e-17	Neale-B_UKBB_EUR_2017
rs684227	chr1:177901741	A	G	Trunk fat mass	UKBB	European	2017	-0.01963	331093	1.645e-15	Neale-B_UKBB_EUR_2017
rs591120	chr1:177902753	C	G	Trunk fat mass	UKBB	European	2017	0.02088	331093	1.608e-17	Neale-B_UKBB_EUR_2017
rs7538368	chr1:177904240	T	G	Trunk fat mass	UKBB	European	2017	-0.0229	331093	1.029e-12	Neale-B_UKBB_EUR_2017
rs531385	chr1:177904428	T	C	Trunk fat mass	UKBB	European	2017	-0.02709	331093	6.739e-26	Neale-B_UKBB_EUR_2017
rs12121676	chr1:177904751	T	C	Trunk fat mass	UKBB	European	2017	0.02109	331093	2.601e-17	Neale-B_UKBB_EUR_2017
rs77563551	chr1:177904916	T	C	Trunk fat mass	UKBB	European	2017	0.02305	331093	1.542e-12	Neale-B_UKBB_EUR_2017
rs2902210	chr1:177905174	T	C	Trunk fat mass	UKBB	European	2017	0.02109	331093	2.572e-17	Neale-B_UKBB_EUR_2017
rs6676302	chr1:177906657	A	G	Trunk fat mass	UKBB	European	2017	-0.02171	331093	2.729e-12	Neale-B_UKBB_EUR_2017
rs77146124	chr1:177912932	T	C	Trunk fat mass	UKBB	European	2017	-0.02283	331093	1.002e-12	Neale-B_UKBB_EUR_2017
rs10913469	chr1:177913519	T	C	Trunk fat mass	UKBB	European	2017	-0.03858	331093	2.083e-37	Neale-B_UKBB_EUR_2017
rs74128490	chr1:177915778	A	G	Trunk fat mass	UKBB	European	2017	0.02294	331093	8.872e-13	Neale-B_UKBB_EUR_2017
rs10798583	chr1:177918499	A	G	Trunk fat mass	UKBB	European	2017	-0.01988	331093	6.267e-15	Neale-B_UKBB_EUR_2017
rs10159282	chr1:177918821	A	G	Trunk fat mass	UKBB	European	2017	0.01995	331093	5.145e-15	Neale-B_UKBB_EUR_2017
rs1336783	chr1:177922471	A	C	Trunk fat mass	UKBB	European	2017	0.02459	331093	3.961e-20	Neale-B_UKBB_EUR_2017
rs1336784	chr1:177922617	A	G	Trunk fat mass	UKBB	European	2017	-0.02311	331093	3.994e-18	Neale-B_UKBB_EUR_2017
rs12129817	chr1:177923440	T	G	Trunk fat mass	UKBB	European	2017	0.01952	331093	1.918e-11	Neale-B_UKBB_EUR_2017
rs6693389	chr1:177924146	A	C	Trunk fat mass	UKBB	European	2017	-0.01983	331093	9.726e-12	Neale-B_UKBB_EUR_2017
rs55924135	chr1:177924354	A	G	Trunk fat mass	UKBB	European	2017	-0.01838	331093	9.296e-11	Neale-B_UKBB_EUR_2017
rs11583928	chr1:177924529	T	C	Trunk fat mass	UKBB	European	2017	-0.02293	331093	7.182e-18	Neale-B_UKBB_EUR_2017
rs61816282	chr1:177924578	A	G	Trunk fat mass	UKBB	European	2017	-0.0184	331093	8.92e-11	Neale-B_UKBB_EUR_2017
rs76671398	chr1:177925263	A	T	Trunk fat mass	UKBB	European	2017	-0.01918	331093	2.982e-10	Neale-B_UKBB_EUR_2017
rs55855103	chr1:177925395	A	C	Trunk fat mass	UKBB	European	2017	-0.01958	331093	4.764e-10	Neale-B_UKBB_EUR_2017
rs76592509	chr1:177925524	A	T	Trunk fat mass	UKBB	European	2017	-0.01959	331093	4.712e-10	Neale-B_UKBB_EUR_2017
rs10798585	chr1:177931122	A	G	Trunk fat mass	UKBB	European	2017	0.02082	331093	2.854e-13	Neale-B_UKBB_EUR_2017
rs3813652	chr1:177933505	T	C	Trunk fat mass	UKBB	European	2017	0.02073	331093	3.567e-13	Neale-B_UKBB_EUR_2017
rs72703030	chr1:177934351	T	G	Trunk fat mass	UKBB	European	2017	0.0207	331093	3.974e-13	Neale-B_UKBB_EUR_2017
rs1889981	chr1:177935050	A	T	Trunk fat mass	UKBB	European	2017	0.02074	331093	3.551e-13	Neale-B_UKBB_EUR_2017
rs6667752	chr1:177936599	T	G	Trunk fat mass	UKBB	European	2017	-0.01609	331093	1.65e-10	Neale-B_UKBB_EUR_2017
rs74767794	chr1:184006128	A	G	Trunk fat mass	UKBB	European	2017	-0.0169	331093	1.499e-10	Neale-B_UKBB_EUR_2017
rs114661926	chr1:184006549	C	G	Trunk fat mass	UKBB	European	2017	-0.01675	331093	2.125e-10	Neale-B_UKBB_EUR_2017
rs3814333	chr1:184007119	T	C	Trunk fat mass	UKBB	European	2017	0.0173	331093	5.802e-11	Neale-B_UKBB_EUR_2017
rs2644123	chr1:201769639	T	C	Trunk fat mass	UKBB	European	2017	-0.0177	331093	4.531e-11	Neale-B_UKBB_EUR_2017
rs2678209	chr1:201770929	A	G	Trunk fat mass	UKBB	European	2017	0.01752	331093	7.304e-11	Neale-B_UKBB_EUR_2017
rs2820290	chr1:201783682	A	G	Trunk fat mass	UKBB	European	2017	-0.01756	331093	1.156e-12	Neale-B_UKBB_EUR_2017
rs2494116	chr1:201784151	A	G	Trunk fat mass	UKBB	European	2017	0.01802	331093	2.365e-13	Neale-B_UKBB_EUR_2017
rs2820292	chr1:201784287	A	C	Trunk fat mass	UKBB	European	2017	-0.01796	331093	3.409e-13	Neale-B_UKBB_EUR_2017
rs2494112	chr1:201787833	A	G	Trunk fat mass	UKBB	European	2017	0.0179	331093	3.455e-13	Neale-B_UKBB_EUR_2017
rs2678210	chr1:201787940	T	C	Trunk fat mass	UKBB	European	2017	-0.02224	331093	2.133e-17	Neale-B_UKBB_EUR_2017
rs1032524	chr1:201790826	T	C	Trunk fat mass	UKBB	European	2017	-0.01799	331093	2.578e-13	Neale-B_UKBB_EUR_2017
rs2644128	chr1:201793440	C	G	Trunk fat mass	UKBB	European	2017	-0.01801	331093	2.443e-13	Neale-B_UKBB_EUR_2017
rs2644109	chr1:201797535	T	C	Trunk fat mass	UKBB	European	2017	0.02228	331093	7.492e-18	Neale-B_UKBB_EUR_2017
rs2678204	chr1:201800511	T	G	Trunk fat mass	UKBB	European	2017	-0.0229	331093	7.114e-19	Neale-B_UKBB_EUR_2017
rs2820295	chr1:201800868	A	G	Trunk fat mass	UKBB	European	2017	0.02268	331093	1.58e-18	Neale-B_UKBB_EUR_2017
rs2644111	chr1:201802052	A	G	Trunk fat mass	UKBB	European	2017	0.02261	331093	2.25e-18	Neale-B_UKBB_EUR_2017
rs2644112	chr1:201806106	T	C	Trunk fat mass	UKBB	European	2017	-0.02266	331093	1.647e-18	Neale-B_UKBB_EUR_2017
rs2644119	chr1:201807776	T	C	Trunk fat mass	UKBB	European	2017	0.02253	331093	2.941e-18	Neale-B_UKBB_EUR_2017
rs2459761	chr1:201808469	C	G	Trunk fat mass	UKBB	European	2017	-0.02252	331093	3.009e-18	Neale-B_UKBB_EUR_2017
rs903678	chr1:201809918	A	G	Trunk fat mass	UKBB	European	2017	0.02274	331093	1.315e-18	Neale-B_UKBB_EUR_2017
rs2644122	chr1:201810407	A	G	Trunk fat mass	UKBB	European	2017	-0.02251	331093	2.568e-18	Neale-B_UKBB_EUR_2017
rs2820316	chr1:201811761	T	C	Trunk fat mass	UKBB	European	2017	0.02247	331093	3.428e-18	Neale-B_UKBB_EUR_2017
rs6701026	chr1:201814004	T	C	Trunk fat mass	UKBB	European	2017	0.01607	331093	2.788e-10	Neale-B_UKBB_EUR_2017
rs3951628	chr1:201815854	A	G	Trunk fat mass	UKBB	European	2017	-0.02255	331093	2.243e-18	Neale-B_UKBB_EUR_2017
rs2644107	chr1:201818629	T	C	Trunk fat mass	UKBB	European	2017	-0.02255	331093	2.18e-18	Neale-B_UKBB_EUR_2017
rs1400875	chr1:201821443	T	C	Trunk fat mass	UKBB	European	2017	-0.02255	331093	2.192e-18	Neale-B_UKBB_EUR_2017
rs2172935	chr1:201826340	T	C	Trunk fat mass	UKBB	European	2017	0.02251	331093	2.91e-18	Neale-B_UKBB_EUR_2017
rs2132363	chr1:201826482	T	C	Trunk fat mass	UKBB	European	2017	0.0225	331093	3.045e-18	Neale-B_UKBB_EUR_2017
rs2254614	chr1:201830247	T	C	Trunk fat mass	UKBB	European	2017	-0.02262	331093	1.685e-18	Neale-B_UKBB_EUR_2017
rs2494115	chr1:201832864	C	G	Trunk fat mass	UKBB	European	2017	0.02264	331093	1.609e-18	Neale-B_UKBB_EUR_2017
rs2820309	chr1:201834944	A	G	Trunk fat mass	UKBB	European	2017	-0.02151	331093	5.754e-17	Neale-B_UKBB_EUR_2017
rs2820310	chr1:201838107	A	G	Trunk fat mass	UKBB	European	2017	0.0225	331093	3.064e-18	Neale-B_UKBB_EUR_2017
rs2820311	chr1:201841476	A	G	Trunk fat mass	UKBB	European	2017	-0.02247	331093	3.524e-18	Neale-B_UKBB_EUR_2017
rs8024	chr1:201845575	A	C	Trunk fat mass	UKBB	European	2017	0.02251	331093	2.923e-18	Neale-B_UKBB_EUR_2017
rs1517810	chr1:201850057	T	C	Trunk fat mass	UKBB	European	2017	-0.02261	331093	2.057e-18	Neale-B_UKBB_EUR_2017
rs2644134	chr1:201851492	A	G	Trunk fat mass	UKBB	European	2017	0.02242	331093	1.419e-17	Neale-B_UKBB_EUR_2017
rs2644135	chr1:201856256	C	G	Trunk fat mass	UKBB	European	2017	0.02251	331093	2.196e-18	Neale-B_UKBB_EUR_2017
rs61824384	chr1:201859213	A	G	Trunk fat mass	UKBB	European	2017	0.0162	331093	1.996e-10	Neale-B_UKBB_EUR_2017
rs2250377	chr1:201860626	A	G	Trunk fat mass	UKBB	European	2017	0.02219	331093	8.421e-18	Neale-B_UKBB_EUR_2017
rs2279681	chr1:201861016	C	G	Trunk fat mass	UKBB	European	2017	0.01627	331093	2.802e-10	Neale-B_UKBB_EUR_2017
rs2644114	chr1:201864830	A	G	Trunk fat mass	UKBB	European	2017	0.02222	331093	8.198e-18	Neale-B_UKBB_EUR_2017
rs8028	chr1:201865763	A	G	Trunk fat mass	UKBB	European	2017	0.02222	331093	8.193e-18	Neale-B_UKBB_EUR_2017
rs2820312	chr1:201869257	A	G	Trunk fat mass	UKBB	European	2017	0.022	331093	1.421e-17	Neale-B_UKBB_EUR_2017
rs2820313	chr1:201870221	A	G	Trunk fat mass	UKBB	European	2017	-0.02239	331093	3.63e-18	Neale-B_UKBB_EUR_2017
rs2820314	chr1:201872209	A	C	Trunk fat mass	UKBB	European	2017	-0.02214	331093	8.869e-18	Neale-B_UKBB_EUR_2017
rs2820315	chr1:201872264	T	C	Trunk fat mass	UKBB	European	2017	0.022	331093	4.805e-17	Neale-B_UKBB_EUR_2017
rs2820317	chr1:201878537	C	G	Trunk fat mass	UKBB	European	2017	0.02088	331093	2.9e-16	Neale-B_UKBB_EUR_2017
rs2820318	chr1:201878620	T	C	Trunk fat mass	UKBB	European	2017	-0.02084	331093	3.277e-16	Neale-B_UKBB_EUR_2017
rs2820319	chr1:201878650	A	G	Trunk fat mass	UKBB	European	2017	0.02056	331093	8.529e-16	Neale-B_UKBB_EUR_2017
rs2820321	chr1:201880296	C	G	Trunk fat mass	UKBB	European	2017	0.02063	331093	7.173e-16	Neale-B_UKBB_EUR_2017
rs2820322	chr1:201880300	T	C	Trunk fat mass	UKBB	European	2017	-0.02092	331093	2.714e-16	Neale-B_UKBB_EUR_2017
rs2644121	chr1:201881284	A	G	Trunk fat mass	UKBB	European	2017	-0.0209	331093	2.675e-16	Neale-B_UKBB_EUR_2017
rs2819346	chr1:201882087	A	C	Trunk fat mass	UKBB	European	2017	-0.02085	331093	3.146e-16	Neale-B_UKBB_EUR_2017
rs2644120	chr1:201882277	C	G	Trunk fat mass	UKBB	European	2017	0.01719	331093	2.886e-12	Neale-B_UKBB_EUR_2017
rs2820323	chr1:201883160	A	G	Trunk fat mass	UKBB	European	2017	0.0206	331093	7.423e-16	Neale-B_UKBB_EUR_2017
rs2819347	chr1:201884288	C	G	Trunk fat mass	UKBB	European	2017	-0.02052	331093	9.292e-16	Neale-B_UKBB_EUR_2017
rs2819348	chr1:201884952	T	C	Trunk fat mass	UKBB	European	2017	-0.02054	331093	8.217e-16	Neale-B_UKBB_EUR_2017
rs2819349	chr1:201885026	T	C	Trunk fat mass	UKBB	European	2017	0.02042	331093	1.244e-15	Neale-B_UKBB_EUR_2017
rs2819351	chr1:201885157	T	C	Trunk fat mass	UKBB	European	2017	0.02045	331093	1.141e-15	Neale-B_UKBB_EUR_2017
rs12137232	chr1:201885446	T	G	Trunk fat mass	UKBB	European	2017	-0.01692	331093	5.553e-12	Neale-B_UKBB_EUR_2017
rs12086240	chr1:201885791	A	G	Trunk fat mass	UKBB	European	2017	-0.01672	331093	9.786e-12	Neale-B_UKBB_EUR_2017
rs2047264	chr1:201886402	A	G	Trunk fat mass	UKBB	European	2017	0.01683	331093	7.316e-12	Neale-B_UKBB_EUR_2017
rs4950743	chr1:201887457	T	C	Trunk fat mass	UKBB	European	2017	-0.01869	331093	1.209e-12	Neale-B_UKBB_EUR_2017
rs11119364	chr1:210077581	A	T	Trunk fat mass	UKBB	European	2017	-0.02121	331093	2.125e-11	Neale-B_UKBB_EUR_2017
rs113658831	chr1:210097016	C	G	Trunk fat mass	UKBB	European	2017	-0.02196	331093	3.069e-11	Neale-B_UKBB_EUR_2017
rs6695101	chr1:210098466	A	G	Trunk fat mass	UKBB	European	2017	0.022	331093	2.781e-11	Neale-B_UKBB_EUR_2017
rs12136540	chr1:210155962	T	C	Trunk fat mass	UKBB	European	2017	-0.02122	331093	1.649e-10	Neale-B_UKBB_EUR_2017
rs1556606	chr1:210312496	A	G	Trunk fat mass	UKBB	European	2017	-0.02054	331093	8.608e-11	Neale-B_UKBB_EUR_2017
rs6701631	chr1:210318417	T	C	Trunk fat mass	UKBB	European	2017	0.0205	331093	6.873e-11	Neale-B_UKBB_EUR_2017
rs4844953	chr1:210328077	A	G	Trunk fat mass	UKBB	European	2017	-0.02075	331093	3.626e-11	Neale-B_UKBB_EUR_2017
rs7534723	chr1:210333428	A	G	Trunk fat mass	UKBB	European	2017	-0.02094	331093	3.411e-11	Neale-B_UKBB_EUR_2017
rs17015701	chr1:210337691	A	G	Trunk fat mass	UKBB	European	2017	0.01968	331093	2.209e-10	Neale-B_UKBB_EUR_2017
rs7519328	chr1:210339914	A	G	Trunk fat mass	UKBB	European	2017	0.01948	331093	3.138e-10	Neale-B_UKBB_EUR_2017
rs11119426	chr1:210340969	A	G	Trunk fat mass	UKBB	European	2017	0.02086	331093	3.077e-11	Neale-B_UKBB_EUR_2017
rs78508049	chr1:210344884	T	C	Trunk fat mass	UKBB	European	2017	-0.02121	331093	1.368e-11	Neale-B_UKBB_EUR_2017
rs55976039	chr1:210345931	T	C	Trunk fat mass	UKBB	European	2017	-0.02106	331093	1.836e-11	Neale-B_UKBB_EUR_2017
rs12045428	chr1:210351222	A	C	Trunk fat mass	UKBB	European	2017	0.02092	331093	3.131e-11	Neale-B_UKBB_EUR_2017
rs11119430	chr1:210352248	T	C	Trunk fat mass	UKBB	European	2017	-0.02103	331093	2.278e-11	Neale-B_UKBB_EUR_2017
rs2485896	chr1:210352641	C	G	Trunk fat mass	UKBB	European	2017	-0.02076	331093	3.678e-11	Neale-B_UKBB_EUR_2017
rs11118304	chr1:219622072	A	T	Trunk fat mass	UKBB	European	2017	-0.01922	331093	5.944e-15	Neale-B_UKBB_EUR_2017
rs6679091	chr1:219622509	T	C	Trunk fat mass	UKBB	European	2017	-0.01819	331093	1.174e-13	Neale-B_UKBB_EUR_2017
rs6669442	chr1:219622596	A	G	Trunk fat mass	UKBB	European	2017	-0.02225	331093	6.821e-19	Neale-B_UKBB_EUR_2017
rs4846561	chr1:219623451	T	C	Trunk fat mass	UKBB	European	2017	-0.02224	331093	6.916e-19	Neale-B_UKBB_EUR_2017
rs1538747	chr1:219623458	A	G	Trunk fat mass	UKBB	European	2017	-0.0222	331093	7.893e-19	Neale-B_UKBB_EUR_2017
rs1538748	chr1:219623621	T	C	Trunk fat mass	UKBB	European	2017	-0.02223	331093	7.124e-19	Neale-B_UKBB_EUR_2017
rs12034686	chr1:219624387	T	C	Trunk fat mass	UKBB	European	2017	-0.02272	331093	5.417e-20	Neale-B_UKBB_EUR_2017
rs35552008	chr1:219624543	T	C	Trunk fat mass	UKBB	European	2017	-0.02273	331093	5.247e-20	Neale-B_UKBB_EUR_2017
rs55927885	chr1:219624955	T	C	Trunk fat mass	UKBB	European	2017	-0.02273	331093	5.271e-20	Neale-B_UKBB_EUR_2017
rs34543525	chr1:219625339	T	G	Trunk fat mass	UKBB	European	2017	0.02273	331093	5.273e-20	Neale-B_UKBB_EUR_2017
rs36026897	chr1:219625366	A	C	Trunk fat mass	UKBB	European	2017	-0.01912	331093	7.297e-15	Neale-B_UKBB_EUR_2017
rs6689184	chr1:219625428	T	C	Trunk fat mass	UKBB	European	2017	-0.02273	331093	5.275e-20	Neale-B_UKBB_EUR_2017
rs6679784	chr1:219625517	A	G	Trunk fat mass	UKBB	European	2017	-0.02273	331093	5.317e-20	Neale-B_UKBB_EUR_2017
rs6541223	chr1:219625760	A	T	Trunk fat mass	UKBB	European	2017	0.02273	331093	5.293e-20	Neale-B_UKBB_EUR_2017
rs6541227	chr1:219625853	T	C	Trunk fat mass	UKBB	European	2017	-0.02275	331093	4.833e-20	Neale-B_UKBB_EUR_2017
rs6541228	chr1:219626025	T	C	Trunk fat mass	UKBB	European	2017	0.02272	331093	5.436e-20	Neale-B_UKBB_EUR_2017
rs12026434	chr1:219626928	A	T	Trunk fat mass	UKBB	European	2017	-0.02273	331093	5.255e-20	Neale-B_UKBB_EUR_2017
rs17528752	chr1:219626948	A	C	Trunk fat mass	UKBB	European	2017	0.0191	331093	7.79e-15	Neale-B_UKBB_EUR_2017
rs12029812	chr1:219626997	A	G	Trunk fat mass	UKBB	European	2017	0.02273	331093	5.255e-20	Neale-B_UKBB_EUR_2017
rs12406980	chr1:219627150	T	C	Trunk fat mass	UKBB	European	2017	-0.02272	331093	5.472e-20	Neale-B_UKBB_EUR_2017
rs11118305	chr1:219627151	A	G	Trunk fat mass	UKBB	European	2017	0.02272	331093	5.467e-20	Neale-B_UKBB_EUR_2017
rs12403367	chr1:219627355	T	C	Trunk fat mass	UKBB	European	2017	0.02272	331093	5.448e-20	Neale-B_UKBB_EUR_2017
rs11118306	chr1:219627486	A	G	Trunk fat mass	UKBB	European	2017	0.02272	331093	5.462e-20	Neale-B_UKBB_EUR_2017
rs12037905	chr1:219628036	T	C	Trunk fat mass	UKBB	European	2017	-0.01932	331093	7.066e-15	Neale-B_UKBB_EUR_2017
rs12024489	chr1:219628196	A	G	Trunk fat mass	UKBB	European	2017	-0.02271	331093	5.634e-20	Neale-B_UKBB_EUR_2017
rs12028276	chr1:219628198	A	T	Trunk fat mass	UKBB	European	2017	-0.02272	331093	5.379e-20	Neale-B_UKBB_EUR_2017
rs72732548	chr1:219628265	T	G	Trunk fat mass	UKBB	European	2017	-0.02276	331093	4.732e-20	Neale-B_UKBB_EUR_2017
rs6671555	chr1:219628392	A	G	Trunk fat mass	UKBB	European	2017	-0.01895	331093	1.403e-14	Neale-B_UKBB_EUR_2017
rs6681303	chr1:219628396	T	C	Trunk fat mass	UKBB	European	2017	-0.02259	331093	9.889e-20	Neale-B_UKBB_EUR_2017
rs6671638	chr1:219628406	A	G	Trunk fat mass	UKBB	European	2017	-0.02259	331093	9.439e-20	Neale-B_UKBB_EUR_2017
rs6686253	chr1:219628508	A	G	Trunk fat mass	UKBB	European	2017	0.02272	331093	5.466e-20	Neale-B_UKBB_EUR_2017
rs6689335	chr1:219628682	T	C	Trunk fat mass	UKBB	European	2017	0.01934	331093	6.633e-15	Neale-B_UKBB_EUR_2017
rs6684169	chr1:219628818	C	G	Trunk fat mass	UKBB	European	2017	0.02272	331093	5.43e-20	Neale-B_UKBB_EUR_2017
rs6689031	chr1:219628927	A	G	Trunk fat mass	UKBB	European	2017	0.02277	331093	4.611e-20	Neale-B_UKBB_EUR_2017
rs6684734	chr1:219631744	A	G	Trunk fat mass	UKBB	European	2017	-0.02271	331093	5.629e-20	Neale-B_UKBB_EUR_2017
rs11118307	chr1:219631921	A	C	Trunk fat mass	UKBB	European	2017	-0.02271	331093	5.625e-20	Neale-B_UKBB_EUR_2017
rs6694509	chr1:219631981	T	C	Trunk fat mass	UKBB	European	2017	-0.02274	331093	5.176e-20	Neale-B_UKBB_EUR_2017
rs61836180	chr1:219632717	A	T	Trunk fat mass	UKBB	European	2017	0.02273	331093	5.243e-20	Neale-B_UKBB_EUR_2017
rs7555150	chr1:219633168	A	G	Trunk fat mass	UKBB	European	2017	0.02275	331093	4.965e-20	Neale-B_UKBB_EUR_2017
rs6698475	chr1:219633525	A	C	Trunk fat mass	UKBB	European	2017	-0.02275	331093	4.964e-20	Neale-B_UKBB_EUR_2017
rs6689021	chr1:219633582	C	G	Trunk fat mass	UKBB	European	2017	-0.02274	331093	5.044e-20	Neale-B_UKBB_EUR_2017
rs6689100	chr1:219633657	A	G	Trunk fat mass	UKBB	European	2017	-0.02275	331093	4.964e-20	Neale-B_UKBB_EUR_2017
rs6698625	chr1:219633698	T	C	Trunk fat mass	UKBB	European	2017	-0.02275	331093	4.964e-20	Neale-B_UKBB_EUR_2017
rs11118308	chr1:219633869	A	G	Trunk fat mass	UKBB	European	2017	0.0191	331093	7.855e-15	Neale-B_UKBB_EUR_2017
rs12025220	chr1:219634380	A	G	Trunk fat mass	UKBB	European	2017	-0.02291	331093	2.758e-20	Neale-B_UKBB_EUR_2017
rs12025282	chr1:219634553	T	G	Trunk fat mass	UKBB	European	2017	-0.02288	331093	3.042e-20	Neale-B_UKBB_EUR_2017
rs12025363	chr1:219634787	A	G	Trunk fat mass	UKBB	European	2017	-0.02288	331093	3.042e-20	Neale-B_UKBB_EUR_2017
rs12402986	chr1:219635267	T	G	Trunk fat mass	UKBB	European	2017	-0.02287	331093	3.182e-20	Neale-B_UKBB_EUR_2017
rs12030989	chr1:219636284	T	C	Trunk fat mass	UKBB	European	2017	0.02278	331093	4.833e-20	Neale-B_UKBB_EUR_2017
rs12027371	chr1:219636541	T	G	Trunk fat mass	UKBB	European	2017	-0.01925	331093	4.824e-15	Neale-B_UKBB_EUR_2017
rs7546202	chr1:219636793	T	C	Trunk fat mass	UKBB	European	2017	-0.02285	331093	3.481e-20	Neale-B_UKBB_EUR_2017
rs11118309	chr1:219637554	T	C	Trunk fat mass	UKBB	European	2017	-0.02289	331093	2.945e-20	Neale-B_UKBB_EUR_2017
rs11118310	chr1:219637671	A	T	Trunk fat mass	UKBB	European	2017	0.02279	331093	5.238e-20	Neale-B_UKBB_EUR_2017
rs10495121	chr1:219637686	A	G	Trunk fat mass	UKBB	European	2017	-0.02288	331093	3.307e-20	Neale-B_UKBB_EUR_2017
rs11118311	chr1:219639295	A	T	Trunk fat mass	UKBB	European	2017	-0.02286	331093	3.341e-20	Neale-B_UKBB_EUR_2017
rs12030393	chr1:219639651	A	G	Trunk fat mass	UKBB	European	2017	-0.01933	331093	3.363e-15	Neale-B_UKBB_EUR_2017
rs2605091	chr1:219640305	C	G	Trunk fat mass	UKBB	European	2017	0.02282	331093	2.829e-18	Neale-B_UKBB_EUR_2017
rs2605092	chr1:219640389	A	T	Trunk fat mass	UKBB	European	2017	-0.02302	331093	3.959e-19	Neale-B_UKBB_EUR_2017
rs2605093	chr1:219640521	A	G	Trunk fat mass	UKBB	European	2017	-0.02303	331093	3.715e-19	Neale-B_UKBB_EUR_2017
rs2820436	chr1:219640680	A	C	Trunk fat mass	UKBB	European	2017	0.02303	331093	3.733e-19	Neale-B_UKBB_EUR_2017
rs2605094	chr1:219640763	A	C	Trunk fat mass	UKBB	European	2017	-0.02303	331093	3.81e-19	Neale-B_UKBB_EUR_2017
rs12126911	chr1:219640767	A	G	Trunk fat mass	UKBB	European	2017	-0.0193	331093	3.692e-15	Neale-B_UKBB_EUR_2017
rs2605095	chr1:219641450	A	T	Trunk fat mass	UKBB	European	2017	-0.02305	331093	3.477e-19	Neale-B_UKBB_EUR_2017
rs2605096	chr1:219641900	A	G	Trunk fat mass	UKBB	European	2017	-0.02305	331093	3.48e-19	Neale-B_UKBB_EUR_2017
rs2605097	chr1:219642109	A	C	Trunk fat mass	UKBB	European	2017	-0.02293	331093	1.943e-18	Neale-B_UKBB_EUR_2017
rs1982499	chr1:219642518	A	C	Trunk fat mass	UKBB	European	2017	-0.02311	331093	2.859e-19	Neale-B_UKBB_EUR_2017
rs2605098	chr1:219643649	A	G	Trunk fat mass	UKBB	European	2017	0.02295	331093	6.115e-19	Neale-B_UKBB_EUR_2017
rs2605100	chr1:219644224	A	G	Trunk fat mass	UKBB	European	2017	0.02273	331093	4.833e-18	Neale-B_UKBB_EUR_2017
rs2605101	chr1:219644496	A	T	Trunk fat mass	UKBB	European	2017	-0.02306	331093	3.311e-19	Neale-B_UKBB_EUR_2017
rs2605102	chr1:219644993	T	C	Trunk fat mass	UKBB	European	2017	-0.0231	331093	2.936e-19	Neale-B_UKBB_EUR_2017
rs2605103	chr1:219645192	A	T	Trunk fat mass	UKBB	European	2017	0.02318	331093	2.206e-19	Neale-B_UKBB_EUR_2017
rs2605104	chr1:219645197	T	C	Trunk fat mass	UKBB	European	2017	-0.02319	331093	2.202e-19	Neale-B_UKBB_EUR_2017
rs2605105	chr1:219646223	A	C	Trunk fat mass	UKBB	European	2017	-0.02307	331093	3.306e-19	Neale-B_UKBB_EUR_2017
rs12039006	chr1:219646455	A	T	Trunk fat mass	UKBB	European	2017	0.0194	331093	2.678e-15	Neale-B_UKBB_EUR_2017
rs6541229	chr1:219646807	C	G	Trunk fat mass	UKBB	European	2017	-0.01887	331093	1.282e-14	Neale-B_UKBB_EUR_2017
rs6669360	chr1:219647939	A	T	Trunk fat mass	UKBB	European	2017	0.01859	331093	3.144e-14	Neale-B_UKBB_EUR_2017
rs2605106	chr1:219648800	T	C	Trunk fat mass	UKBB	European	2017	-0.02313	331093	2.631e-19	Neale-B_UKBB_EUR_2017
rs2791546	chr1:219648808	T	G	Trunk fat mass	UKBB	European	2017	0.02313	331093	2.693e-19	Neale-B_UKBB_EUR_2017
rs6658668	chr1:219649333	A	G	Trunk fat mass	UKBB	European	2017	-0.01934	331093	3.356e-15	Neale-B_UKBB_EUR_2017
rs1340098	chr1:219649771	T	G	Trunk fat mass	UKBB	European	2017	0.023	331093	1.516e-18	Neale-B_UKBB_EUR_2017
rs1538749	chr1:219649865	A	C	Trunk fat mass	UKBB	European	2017	-0.01945	331093	2.359e-15	Neale-B_UKBB_EUR_2017
rs1340097	chr1:219650561	T	C	Trunk fat mass	UKBB	European	2017	-0.01929	331093	3.95e-15	Neale-B_UKBB_EUR_2017
rs2605107	chr1:219650741	A	C	Trunk fat mass	UKBB	European	2017	-0.02155	331093	4.227e-16	Neale-B_UKBB_EUR_2017
rs748273	chr1:219650950	A	G	Trunk fat mass	UKBB	European	2017	0.02165	331093	2.433e-16	Neale-B_UKBB_EUR_2017
rs12022722	chr1:219651133	T	C	Trunk fat mass	UKBB	European	2017	-0.01925	331093	4.338e-15	Neale-B_UKBB_EUR_2017
rs2820430	chr1:219651779	T	C	Trunk fat mass	UKBB	European	2017	0.02146	331093	5.518e-16	Neale-B_UKBB_EUR_2017
rs2605108	chr1:219652009	A	G	Trunk fat mass	UKBB	European	2017	0.02148	331093	1.479e-16	Neale-B_UKBB_EUR_2017
rs2791552	chr1:219652033	A	C	Trunk fat mass	UKBB	European	2017	0.02148	331093	1.491e-16	Neale-B_UKBB_EUR_2017
rs1563350	chr1:219652689	A	G	Trunk fat mass	UKBB	European	2017	-0.02147	331093	1.536e-16	Neale-B_UKBB_EUR_2017
rs1563351	chr1:219652694	A	T	Trunk fat mass	UKBB	European	2017	0.02147	331093	1.536e-16	Neale-B_UKBB_EUR_2017
rs1563352	chr1:219652795	A	T	Trunk fat mass	UKBB	European	2017	0.02159	331093	8.693e-17	Neale-B_UKBB_EUR_2017
rs12045024	chr1:219652870	A	G	Trunk fat mass	UKBB	European	2017	0.01889	331093	1.361e-14	Neale-B_UKBB_EUR_2017
rs1563353	chr1:219653026	A	G	Trunk fat mass	UKBB	European	2017	0.02134	331093	7.637e-16	Neale-B_UKBB_EUR_2017
rs1563355	chr1:219653101	T	C	Trunk fat mass	UKBB	European	2017	0.02149	331093	1.456e-16	Neale-B_UKBB_EUR_2017
rs2605109	chr1:219653354	C	G	Trunk fat mass	UKBB	European	2017	0.02147	331093	1.531e-16	Neale-B_UKBB_EUR_2017
rs12119979	chr1:219653657	C	G	Trunk fat mass	UKBB	European	2017	0.01894	331093	1.164e-14	Neale-B_UKBB_EUR_2017
rs2445127	chr1:219653685	T	G	Trunk fat mass	UKBB	European	2017	0.02149	331093	1.439e-16	Neale-B_UKBB_EUR_2017
rs2486895	chr1:219653704	T	C	Trunk fat mass	UKBB	European	2017	0.02147	331093	1.543e-16	Neale-B_UKBB_EUR_2017
rs2605110	chr1:219654392	T	C	Trunk fat mass	UKBB	European	2017	-0.02137	331093	2.127e-16	Neale-B_UKBB_EUR_2017
rs4623705	chr1:219654722	A	G	Trunk fat mass	UKBB	European	2017	-0.01914	331093	6.209e-15	Neale-B_UKBB_EUR_2017
rs2791551	chr1:219655031	A	T	Trunk fat mass	UKBB	European	2017	0.02147	331093	1.543e-16	Neale-B_UKBB_EUR_2017
rs2791550	chr1:219655369	T	G	Trunk fat mass	UKBB	European	2017	0.02147	331093	1.543e-16	Neale-B_UKBB_EUR_2017
rs1531093	chr1:219655838	C	G	Trunk fat mass	UKBB	European	2017	-0.02164	331093	9.478e-17	Neale-B_UKBB_EUR_2017
rs1531094	chr1:219655876	A	G	Trunk fat mass	UKBB	European	2017	0.02154	331093	1.628e-16	Neale-B_UKBB_EUR_2017
rs1531095	chr1:219656094	T	G	Trunk fat mass	UKBB	European	2017	-0.02148	331093	1.51e-16	Neale-B_UKBB_EUR_2017
rs2605111	chr1:219656650	C	G	Trunk fat mass	UKBB	European	2017	0.0223	331093	1.714e-17	Neale-B_UKBB_EUR_2017
rs1531096	chr1:219656701	T	G	Trunk fat mass	UKBB	European	2017	-0.02141	331093	5.032e-16	Neale-B_UKBB_EUR_2017
rs1531097	chr1:219656760	A	T	Trunk fat mass	UKBB	European	2017	0.02147	331093	1.609e-16	Neale-B_UKBB_EUR_2017
rs2820427	chr1:219657124	T	G	Trunk fat mass	UKBB	European	2017	0.02147	331093	1.567e-16	Neale-B_UKBB_EUR_2017
rs11118316	chr1:219657163	A	G	Trunk fat mass	UKBB	European	2017	-0.01893	331093	1.206e-14	Neale-B_UKBB_EUR_2017
rs2791549	chr1:219658003	A	C	Trunk fat mass	UKBB	European	2017	0.02137	331093	7.366e-16	Neale-B_UKBB_EUR_2017
rs2061154	chr1:219658075	A	G	Trunk fat mass	UKBB	European	2017	0.01895	331093	1.143e-14	Neale-B_UKBB_EUR_2017
rs2791547	chr1:219659668	A	T	Trunk fat mass	UKBB	European	2017	0.02191	331093	2.035e-18	Neale-B_UKBB_EUR_2017
rs2820426	chr1:219660535	A	G	Trunk fat mass	UKBB	European	2017	0.02188	331093	2.602e-18	Neale-B_UKBB_EUR_2017
rs2066153	chr1:219663516	T	C	Trunk fat mass	UKBB	European	2017	-0.02201	331093	1.448e-18	Neale-B_UKBB_EUR_2017
rs2066152	chr1:219664030	A	G	Trunk fat mass	UKBB	European	2017	0.02192	331093	2.286e-18	Neale-B_UKBB_EUR_2017
rs2791544	chr1:219664400	A	G	Trunk fat mass	UKBB	European	2017	0.02184	331093	3.036e-18	Neale-B_UKBB_EUR_2017
rs59770119	chr1:219664627	A	G	Trunk fat mass	UKBB	European	2017	-0.02299	331093	1.722e-20	Neale-B_UKBB_EUR_2017
rs59584436	chr1:219664628	A	C	Trunk fat mass	UKBB	European	2017	-0.02298	331093	1.761e-20	Neale-B_UKBB_EUR_2017
rs2061155	chr1:219665008	T	C	Trunk fat mass	UKBB	European	2017	-0.02161	331093	5.883e-18	Neale-B_UKBB_EUR_2017
rs1538742	chr1:219668252	A	C	Trunk fat mass	UKBB	European	2017	-0.02334	331093	4.545e-21	Neale-B_UKBB_EUR_2017
rs765751	chr1:219669226	T	C	Trunk fat mass	UKBB	European	2017	0.02214	331093	9.826e-19	Neale-B_UKBB_EUR_2017
rs718700	chr1:219670148	T	C	Trunk fat mass	UKBB	European	2017	-0.0192	331093	1.573e-14	Neale-B_UKBB_EUR_2017
rs12143910	chr1:219670998	A	T	Trunk fat mass	UKBB	European	2017	0.02034	331093	1.598e-16	Neale-B_UKBB_EUR_2017
rs11118319	chr1:219671205	T	C	Trunk fat mass	UKBB	European	2017	-0.02018	331093	2.752e-16	Neale-B_UKBB_EUR_2017
rs11118320	chr1:219672376	C	G	Trunk fat mass	UKBB	European	2017	0.0201	331093	3.56e-16	Neale-B_UKBB_EUR_2017
rs12046972	chr1:219673143	T	C	Trunk fat mass	UKBB	European	2017	0.02013	331093	3.124e-16	Neale-B_UKBB_EUR_2017
rs2820468	chr1:219673705	A	G	Trunk fat mass	UKBB	European	2017	0.02052	331093	1.404e-15	Neale-B_UKBB_EUR_2017
rs1417066	chr1:219673828	A	G	Trunk fat mass	UKBB	European	2017	-0.02	331093	4.25e-16	Neale-B_UKBB_EUR_2017
rs2820465	chr1:219675209	T	G	Trunk fat mass	UKBB	European	2017	-0.01876	331093	4.451e-14	Neale-B_UKBB_EUR_2017
rs2791553	chr1:219676042	A	G	Trunk fat mass	UKBB	European	2017	0.01868	331093	5.836e-14	Neale-B_UKBB_EUR_2017
rs4323719	chr1:219677532	T	C	Trunk fat mass	UKBB	European	2017	-0.01992	331093	6.274e-16	Neale-B_UKBB_EUR_2017
rs6672377	chr1:219678736	A	C	Trunk fat mass	UKBB	European	2017	0.02006	331093	3.946e-16	Neale-B_UKBB_EUR_2017
rs12044156	chr1:219679967	C	G	Trunk fat mass	UKBB	European	2017	-0.01998	331093	5.259e-16	Neale-B_UKBB_EUR_2017
rs12031785	chr1:219686440	T	C	Trunk fat mass	UKBB	European	2017	-0.02016	331093	2.889e-16	Neale-B_UKBB_EUR_2017
rs2785990	chr1:219687432	T	C	Trunk fat mass	UKBB	European	2017	-0.02056	331093	1.231e-15	Neale-B_UKBB_EUR_2017
rs2494195	chr1:219688634	T	C	Trunk fat mass	UKBB	European	2017	0.01879	331093	4.357e-14	Neale-B_UKBB_EUR_2017
rs2820464	chr1:219693220	A	G	Trunk fat mass	UKBB	European	2017	0.01979	331093	1.572e-14	Neale-B_UKBB_EUR_2017
rs12034581	chr1:219694903	A	C	Trunk fat mass	UKBB	European	2017	-0.0159	331093	8.616e-11	Neale-B_UKBB_EUR_2017
rs2820460	chr1:219700063	T	C	Trunk fat mass	UKBB	European	2017	0.01975	331093	1.637e-14	Neale-B_UKBB_EUR_2017
rs2785980	chr1:219700519	T	C	Trunk fat mass	UKBB	European	2017	-0.01963	331093	2.389e-14	Neale-B_UKBB_EUR_2017
rs9431559	chr1:219704537	T	C	Trunk fat mass	UKBB	European	2017	0.01973	331093	1.9e-14	Neale-B_UKBB_EUR_2017
rs4500327	chr1:219705205	T	C	Trunk fat mass	UKBB	European	2017	0.01989	331093	1.305e-14	Neale-B_UKBB_EUR_2017
rs2785986	chr1:219706327	A	G	Trunk fat mass	UKBB	European	2017	-0.02089	331093	4.347e-16	Neale-B_UKBB_EUR_2017
rs10746385	chr1:219706428	T	C	Trunk fat mass	UKBB	European	2017	0.01689	331093	9.001e-12	Neale-B_UKBB_EUR_2017
rs9431171	chr1:219707048	C	G	Trunk fat mass	UKBB	European	2017	-0.02093	331093	3.75e-16	Neale-B_UKBB_EUR_2017
rs1572505	chr1:219708773	A	C	Trunk fat mass	UKBB	European	2017	0.02087	331093	4.547e-16	Neale-B_UKBB_EUR_2017
rs2993027	chr1:219709031	A	C	Trunk fat mass	UKBB	European	2017	0.02086	331093	4.643e-16	Neale-B_UKBB_EUR_2017
rs2785985	chr1:219709126	A	G	Trunk fat mass	UKBB	European	2017	0.02086	331093	4.643e-16	Neale-B_UKBB_EUR_2017
rs1415290	chr1:219709526	A	C	Trunk fat mass	UKBB	European	2017	0.02087	331093	4.58e-16	Neale-B_UKBB_EUR_2017
rs1337098	chr1:219710186	A	G	Trunk fat mass	UKBB	European	2017	-0.02092	331093	3.816e-16	Neale-B_UKBB_EUR_2017
rs4846564	chr1:219710566	T	C	Trunk fat mass	UKBB	European	2017	-0.02084	331093	4.951e-16	Neale-B_UKBB_EUR_2017
rs2785984	chr1:219711386	A	G	Trunk fat mass	UKBB	European	2017	-0.02089	331093	4.206e-16	Neale-B_UKBB_EUR_2017
rs10779357	chr1:219712930	A	G	Trunk fat mass	UKBB	European	2017	0.02091	331093	3.962e-16	Neale-B_UKBB_EUR_2017
rs10779358	chr1:219713730	A	T	Trunk fat mass	UKBB	European	2017	-0.02085	331093	4.48e-16	Neale-B_UKBB_EUR_2017
rs7513749	chr1:219713864	C	G	Trunk fat mass	UKBB	European	2017	-0.01677	331093	1.207e-11	Neale-B_UKBB_EUR_2017
rs2820449	chr1:219714999	A	G	Trunk fat mass	UKBB	European	2017	0.02064	331093	9.564e-16	Neale-B_UKBB_EUR_2017
rs11118335	chr1:219717264	T	C	Trunk fat mass	UKBB	European	2017	-0.01674	331093	1.339e-11	Neale-B_UKBB_EUR_2017
rs2785981	chr1:219717774	A	C	Trunk fat mass	UKBB	European	2017	-0.0206	331093	1.092e-15	Neale-B_UKBB_EUR_2017
rs11118336	chr1:219721283	T	C	Trunk fat mass	UKBB	European	2017	-0.01675	331093	1.271e-11	Neale-B_UKBB_EUR_2017
rs4846565	chr1:219722104	A	G	Trunk fat mass	UKBB	European	2017	0.0207	331093	7.998e-16	Neale-B_UKBB_EUR_2017
rs1337101	chr1:219726100	T	G	Trunk fat mass	UKBB	European	2017	0.02265	331093	5.666e-18	Neale-B_UKBB_EUR_2017
rs1337102	chr1:219727092	A	T	Trunk fat mass	UKBB	European	2017	0.01846	331093	1.508e-13	Neale-B_UKBB_EUR_2017
rs3001032	chr1:219727779	T	C	Trunk fat mass	UKBB	European	2017	-0.02258	331093	6.599e-18	Neale-B_UKBB_EUR_2017
rs1415293	chr1:219730006	A	T	Trunk fat mass	UKBB	European	2017	-0.02258	331093	6.762e-18	Neale-B_UKBB_EUR_2017
rs12040264	chr1:219730095	T	G	Trunk fat mass	UKBB	European	2017	-0.01835	331093	2.1e-13	Neale-B_UKBB_EUR_2017
rs4846302	chr1:219730586	C	G	Trunk fat mass	UKBB	European	2017	0.02262	331093	6.216e-18	Neale-B_UKBB_EUR_2017
rs4846303	chr1:219730799	T	G	Trunk fat mass	UKBB	European	2017	0.02276	331093	3.759e-18	Neale-B_UKBB_EUR_2017
rs10779360	chr1:219731273	T	C	Trunk fat mass	UKBB	European	2017	-0.01837	331093	1.972e-13	Neale-B_UKBB_EUR_2017
rs2820441	chr1:219734960	A	C	Trunk fat mass	UKBB	European	2017	-0.02266	331093	5.432e-18	Neale-B_UKBB_EUR_2017
rs2785998	chr1:219734998	A	C	Trunk fat mass	UKBB	European	2017	0.02267	331093	5.248e-18	Neale-B_UKBB_EUR_2017
rs9431182	chr1:219736063	T	G	Trunk fat mass	UKBB	European	2017	-0.01576	331093	1.27e-10	Neale-B_UKBB_EUR_2017
rs17544942	chr1:219739664	T	C	Trunk fat mass	UKBB	European	2017	-0.01546	331093	3.233e-10	Neale-B_UKBB_EUR_2017
rs4428898	chr1:219739966	A	G	Trunk fat mass	UKBB	European	2017	-0.01545	331093	3.284e-10	Neale-B_UKBB_EUR_2017
rs2820444	chr1:219741820	A	G	Trunk fat mass	UKBB	European	2017	0.02456	331093	3.51e-20	Neale-B_UKBB_EUR_2017
rs1415287	chr1:219742537	T	C	Trunk fat mass	UKBB	European	2017	0.02453	331093	3.942e-20	Neale-B_UKBB_EUR_2017
rs1415288	chr1:219742545	A	C	Trunk fat mass	UKBB	European	2017	-0.02453	331093	3.831e-20	Neale-B_UKBB_EUR_2017
rs11118344	chr1:219742915	T	C	Trunk fat mass	UKBB	European	2017	0.01552	331093	2.671e-10	Neale-B_UKBB_EUR_2017
rs11118346	chr1:219743719	T	C	Trunk fat mass	UKBB	European	2017	-0.01579	331093	1.312e-10	Neale-B_UKBB_EUR_2017
rs2785988	chr1:219744138	A	C	Trunk fat mass	UKBB	European	2017	0.02457	331093	3.26e-20	Neale-B_UKBB_EUR_2017
rs11118347	chr1:219744249	T	G	Trunk fat mass	UKBB	European	2017	-0.01555	331093	2.509e-10	Neale-B_UKBB_EUR_2017
rs2050595	chr1:219746646	A	T	Trunk fat mass	UKBB	European	2017	-0.01584	331093	9.007e-11	Neale-B_UKBB_EUR_2017
rs58727484	chr1:219748784	T	G	Trunk fat mass	UKBB	European	2017	0.02486	331093	1.202e-12	Neale-B_UKBB_EUR_2017
rs2820446	chr1:219748818	C	G	Trunk fat mass	UKBB	European	2017	-0.02461	331093	2.769e-20	Neale-B_UKBB_EUR_2017
rs4846567	chr1:219750717	T	G	Trunk fat mass	UKBB	European	2017	0.02457	331093	3.094e-20	Neale-B_UKBB_EUR_2017
rs2820443	chr1:219753509	T	C	Trunk fat mass	UKBB	European	2017	-0.02461	331093	2.891e-20	Neale-B_UKBB_EUR_2017
rs2494196	chr1:219762581	A	C	Trunk fat mass	UKBB	European	2017	0.02618	331093	3.238e-22	Neale-B_UKBB_EUR_2017
rs12131794	chr1:219766226	A	C	Trunk fat mass	UKBB	European	2017	0.02572	331093	1.074e-21	Neale-B_UKBB_EUR_2017
rs4846569	chr1:219771721	T	C	Trunk fat mass	UKBB	European	2017	0.02574	331093	9.934e-22	Neale-B_UKBB_EUR_2017
rs2796890	chr1:219771921	A	G	Trunk fat mass	UKBB	European	2017	-0.01678	331093	7.289e-12	Neale-B_UKBB_EUR_2017
rs2134484	chr1:219773122	C	G	Trunk fat mass	UKBB	European	2017	0.02573	331093	1.033e-21	Neale-B_UKBB_EUR_2017
rs1393691	chr1:219775119	T	G	Trunk fat mass	UKBB	European	2017	-0.01673	331093	8.446e-12	Neale-B_UKBB_EUR_2017
rs994767	chr1:219775432	A	G	Trunk fat mass	UKBB	European	2017	0.01671	331093	8.831e-12	Neale-B_UKBB_EUR_2017
rs71640856	chr1:219776217	A	G	Trunk fat mass	UKBB	European	2017	0.01668	331093	1.007e-11	Neale-B_UKBB_EUR_2017
rs11118356	chr1:219777110	T	C	Trunk fat mass	UKBB	European	2017	-0.01667	331093	9.901e-12	Neale-B_UKBB_EUR_2017
rs10863469	chr1:219777468	T	C	Trunk fat mass	UKBB	European	2017	0.01663	331093	1.124e-11	Neale-B_UKBB_EUR_2017
rs11118358	chr1:219778115	T	C	Trunk fat mass	UKBB	European	2017	0.01665	331093	1.062e-11	Neale-B_UKBB_EUR_2017
rs3855592	chr1:219781378	A	T	Trunk fat mass	UKBB	European	2017	0.01534	331093	4.412e-10	Neale-B_UKBB_EUR_2017
rs10779363	chr1:219786890	T	C	Trunk fat mass	UKBB	European	2017	-0.01529	331093	4.035e-10	Neale-B_UKBB_EUR_2017
rs10746387	chr1:219787214	A	G	Trunk fat mass	UKBB	European	2017	0.0153	331093	4.852e-10	Neale-B_UKBB_EUR_2017
rs10779364	chr1:219787413	C	G	Trunk fat mass	UKBB	European	2017	-0.0171	331093	2.878e-12	Neale-B_UKBB_EUR_2017
rs7534020	chr1:219788455	T	C	Trunk fat mass	UKBB	European	2017	-0.0153	331093	4.937e-10	Neale-B_UKBB_EUR_2017
rs7525110	chr1:219788458	A	G	Trunk fat mass	UKBB	European	2017	-0.0153	331093	4.935e-10	Neale-B_UKBB_EUR_2017
rs7525202	chr1:219788519	A	G	Trunk fat mass	UKBB	European	2017	-0.0153	331093	4.967e-10	Neale-B_UKBB_EUR_2017
rs7538503	chr1:219788530	A	G	Trunk fat mass	UKBB	European	2017	-0.02518	331093	7.081e-21	Neale-B_UKBB_EUR_2017
rs7544369	chr1:219789462	T	C	Trunk fat mass	UKBB	European	2017	0.01534	331093	4.673e-10	Neale-B_UKBB_EUR_2017
rs11118366	chr1:219790169	T	G	Trunk fat mass	UKBB	European	2017	-0.01566	331093	4.68e-10	Neale-B_UKBB_EUR_2017
rs11118367	chr1:219790221	T	C	Trunk fat mass	UKBB	European	2017	-0.01539	331093	4.181e-10	Neale-B_UKBB_EUR_2017
rs12133169	chr1:219792380	A	G	Trunk fat mass	UKBB	European	2017	0.0217	331093	4.9e-14	Neale-B_UKBB_EUR_2017
rs12133396	chr1:219793052	A	G	Trunk fat mass	UKBB	European	2017	0.02063	331093	3.902e-13	Neale-B_UKBB_EUR_2017
rs59888912	chr1:219795761	A	G	Trunk fat mass	UKBB	European	2017	-0.01769	331093	1.946e-10	Neale-B_UKBB_EUR_2017
rs1415991	chr1:219798632	A	G	Trunk fat mass	UKBB	European	2017	-0.01806	331093	4.135e-11	Neale-B_UKBB_EUR_2017
rs74495980	chr2:375873	C	G	Trunk fat mass	UKBB	European	2017	0.05731	331093	2.244e-19	Neale-B_UKBB_EUR_2017
rs141224959	chr2:380055	A	G	Trunk fat mass	UKBB	European	2017	-0.0576	331093	2.074e-19	Neale-B_UKBB_EUR_2017
rs62106252	chr2:408713	A	G	Trunk fat mass	UKBB	European	2017	-0.0709	331093	2.214e-34	Neale-B_UKBB_EUR_2017
rs62106258	chr2:417167	T	C	Trunk fat mass	UKBB	European	2017	0.0782	331093	6.607e-43	Neale-B_UKBB_EUR_2017
rs62107261	chr2:422144	T	C	Trunk fat mass	UKBB	European	2017	0.07807	331093	2.593e-42	Neale-B_UKBB_EUR_2017
rs77165542	chr2:430975	T	C	Trunk fat mass	UKBB	European	2017	-0.08383	331093	5.196e-36	Neale-B_UKBB_EUR_2017
rs192754985	chr2:450234	A	G	Trunk fat mass	UKBB	European	2017	-0.1075	331093	1.825e-17	Neale-B_UKBB_EUR_2017
rs76111507	chr2:455477	T	C	Trunk fat mass	UKBB	European	2017	-0.07797	331093	3.244e-33	Neale-B_UKBB_EUR_2017
rs62104180	chr2:466003	A	G	Trunk fat mass	UKBB	European	2017	-0.0721	331093	6.396e-38	Neale-B_UKBB_EUR_2017
rs2683989	chr2:599547	A	C	Trunk fat mass	UKBB	European	2017	-0.01756	331093	4.476e-12	Neale-B_UKBB_EUR_2017
rs2683992	chr2:600575	T	G	Trunk fat mass	UKBB	European	2017	0.03938	331093	9.513e-35	Neale-B_UKBB_EUR_2017
rs6759177	chr2:601580	T	C	Trunk fat mass	UKBB	European	2017	-0.01748	331093	5.031e-12	Neale-B_UKBB_EUR_2017
rs2867105	chr2:601905	T	G	Trunk fat mass	UKBB	European	2017	-0.03963	331093	4.381e-35	Neale-B_UKBB_EUR_2017
rs12996547	chr2:602036	T	C	Trunk fat mass	UKBB	European	2017	0.01847	331093	9.668e-13	Neale-B_UKBB_EUR_2017
rs2903487	chr2:603157	A	G	Trunk fat mass	UKBB	European	2017	-0.01738	331093	5.96e-12	Neale-B_UKBB_EUR_2017
rs1320340	chr2:603883	T	G	Trunk fat mass	UKBB	European	2017	0.04116	331093	1.328e-12	Neale-B_UKBB_EUR_2017
rs7565774	chr2:605695	A	C	Trunk fat mass	UKBB	European	2017	-0.01759	331093	4.079e-12	Neale-B_UKBB_EUR_2017
rs2867133	chr2:607107	T	C	Trunk fat mass	UKBB	European	2017	-0.01759	331093	4.058e-12	Neale-B_UKBB_EUR_2017
rs2867131	chr2:610603	T	C	Trunk fat mass	UKBB	European	2017	-0.04149	331093	5.392e-37	Neale-B_UKBB_EUR_2017
rs7601009	chr2:612364	T	C	Trunk fat mass	UKBB	European	2017	0.01804	331093	1.195e-12	Neale-B_UKBB_EUR_2017
rs7556831	chr2:612453	T	G	Trunk fat mass	UKBB	European	2017	-0.01756	331093	4.287e-12	Neale-B_UKBB_EUR_2017
rs4318419	chr2:613154	T	C	Trunk fat mass	UKBB	European	2017	0.01738	331093	6.959e-12	Neale-B_UKBB_EUR_2017
rs2903495	chr2:613290	T	G	Trunk fat mass	UKBB	European	2017	-0.01737	331093	7.139e-12	Neale-B_UKBB_EUR_2017
rs2947413	chr2:613516	A	G	Trunk fat mass	UKBB	European	2017	0.01737	331093	7.139e-12	Neale-B_UKBB_EUR_2017
rs2966403	chr2:613571	T	C	Trunk fat mass	UKBB	European	2017	-0.01736	331093	7.249e-12	Neale-B_UKBB_EUR_2017
rs2966402	chr2:613782	T	C	Trunk fat mass	UKBB	European	2017	-0.01737	331093	7.031e-12	Neale-B_UKBB_EUR_2017
rs2947412	chr2:613838	A	G	Trunk fat mass	UKBB	European	2017	-0.01737	331093	7.008e-12	Neale-B_UKBB_EUR_2017
rs2966401	chr2:613869	A	G	Trunk fat mass	UKBB	European	2017	0.01738	331093	6.988e-12	Neale-B_UKBB_EUR_2017
rs2966400	chr2:613883	A	G	Trunk fat mass	UKBB	European	2017	0.01738	331093	6.968e-12	Neale-B_UKBB_EUR_2017
rs17041285	chr2:614031	A	G	Trunk fat mass	UKBB	European	2017	0.01733	331093	8.579e-12	Neale-B_UKBB_EUR_2017
rs67654037	chr2:614054	A	G	Trunk fat mass	UKBB	European	2017	-0.01743	331093	6.22e-12	Neale-B_UKBB_EUR_2017
rs67083646	chr2:614081	T	G	Trunk fat mass	UKBB	European	2017	-0.01738	331093	6.901e-12	Neale-B_UKBB_EUR_2017
rs17042105	chr2:614111	A	G	Trunk fat mass	UKBB	European	2017	0.01739	331093	6.812e-12	Neale-B_UKBB_EUR_2017
rs2947411	chr2:614168	A	G	Trunk fat mass	UKBB	European	2017	-0.04084	331093	6.964e-37	Neale-B_UKBB_EUR_2017
rs2860323	chr2:614210	A	G	Trunk fat mass	UKBB	European	2017	-0.04107	331093	4.045e-37	Neale-B_UKBB_EUR_2017
rs34347366	chr2:614235	T	C	Trunk fat mass	UKBB	European	2017	0.01738	331093	6.785e-12	Neale-B_UKBB_EUR_2017
rs2947410	chr2:614375	A	C	Trunk fat mass	UKBB	European	2017	0.0174	331093	6.584e-12	Neale-B_UKBB_EUR_2017
rs2966399	chr2:614578	A	G	Trunk fat mass	UKBB	European	2017	-0.0174	331093	6.581e-12	Neale-B_UKBB_EUR_2017
rs6709992	chr2:614998	A	G	Trunk fat mass	UKBB	European	2017	-0.01707	331093	1.622e-11	Neale-B_UKBB_EUR_2017
rs7567570	chr2:615140	T	C	Trunk fat mass	UKBB	European	2017	-0.04113	331093	3.308e-37	Neale-B_UKBB_EUR_2017
rs6548236	chr2:615218	T	C	Trunk fat mass	UKBB	European	2017	0.01743	331093	6.047e-12	Neale-B_UKBB_EUR_2017
rs7559547	chr2:615627	T	C	Trunk fat mass	UKBB	European	2017	0.04096	331093	4.446e-37	Neale-B_UKBB_EUR_2017
rs7564851	chr2:615658	A	G	Trunk fat mass	UKBB	European	2017	-0.01576	331093	3.145e-10	Neale-B_UKBB_EUR_2017
rs7571168	chr2:616010	T	C	Trunk fat mass	UKBB	European	2017	-0.01745	331093	5.686e-12	Neale-B_UKBB_EUR_2017
rs7605313	chr2:616168	T	G	Trunk fat mass	UKBB	European	2017	0.01741	331093	6.304e-12	Neale-B_UKBB_EUR_2017
rs7571872	chr2:616686	T	C	Trunk fat mass	UKBB	European	2017	-0.0174	331093	6.441e-12	Neale-B_UKBB_EUR_2017
rs4854268	chr2:617048	A	T	Trunk fat mass	UKBB	European	2017	0.01739	331093	6.636e-12	Neale-B_UKBB_EUR_2017
rs11685767	chr2:617394	A	G	Trunk fat mass	UKBB	European	2017	-0.01745	331093	6e-12	Neale-B_UKBB_EUR_2017
rs4854331	chr2:617621	A	G	Trunk fat mass	UKBB	European	2017	0.01793	331093	1.627e-12	Neale-B_UKBB_EUR_2017
rs7578764	chr2:618002	T	C	Trunk fat mass	UKBB	European	2017	-0.01737	331093	7.143e-12	Neale-B_UKBB_EUR_2017
rs4854332	chr2:618027	T	C	Trunk fat mass	UKBB	European	2017	-0.01736	331093	7.155e-12	Neale-B_UKBB_EUR_2017
rs7575617	chr2:618188	A	G	Trunk fat mass	UKBB	European	2017	-0.01751	331093	1.698e-11	Neale-B_UKBB_EUR_2017
rs7575831	chr2:618360	A	C	Trunk fat mass	UKBB	European	2017	-0.01736	331093	7.333e-12	Neale-B_UKBB_EUR_2017
rs7560005	chr2:618361	A	G	Trunk fat mass	UKBB	European	2017	0.01733	331093	7.973e-12	Neale-B_UKBB_EUR_2017
rs2867130	chr2:618802	T	C	Trunk fat mass	UKBB	European	2017	-0.01728	331093	9.065e-12	Neale-B_UKBB_EUR_2017
rs2867129	chr2:618851	C	G	Trunk fat mass	UKBB	European	2017	-0.01727	331093	9.372e-12	Neale-B_UKBB_EUR_2017
rs6709135	chr2:618902	T	G	Trunk fat mass	UKBB	European	2017	0.01634	331093	1.223e-10	Neale-B_UKBB_EUR_2017
rs2903493	chr2:618966	T	C	Trunk fat mass	UKBB	European	2017	0.01774	331093	2.742e-12	Neale-B_UKBB_EUR_2017
rs2867126	chr2:618973	A	T	Trunk fat mass	UKBB	European	2017	0.01771	331093	2.959e-12	Neale-B_UKBB_EUR_2017
rs5016125	chr2:619056	A	G	Trunk fat mass	UKBB	European	2017	0.01738	331093	6.955e-12	Neale-B_UKBB_EUR_2017
rs10153796	chr2:619641	T	C	Trunk fat mass	UKBB	European	2017	0.01624	331093	1.088e-10	Neale-B_UKBB_EUR_2017
rs7563362	chr2:620297	A	G	Trunk fat mass	UKBB	European	2017	-0.04214	331093	3.83e-33	Neale-B_UKBB_EUR_2017
rs10180960	chr2:621115	T	C	Trunk fat mass	UKBB	European	2017	0.01909	331093	1.333e-13	Neale-B_UKBB_EUR_2017
rs7570232	chr2:621185	T	C	Trunk fat mass	UKBB	European	2017	-0.04124	331093	2.707e-37	Neale-B_UKBB_EUR_2017
rs6548237	chr2:621461	A	C	Trunk fat mass	UKBB	European	2017	-0.04124	331093	2.385e-37	Neale-B_UKBB_EUR_2017
rs939584	chr2:621558	T	C	Trunk fat mass	UKBB	European	2017	0.04114	331093	3.282e-37	Neale-B_UKBB_EUR_2017
rs6717005	chr2:621910	A	C	Trunk fat mass	UKBB	European	2017	-0.0413	331093	2.329e-37	Neale-B_UKBB_EUR_2017
rs1320332	chr2:621954	T	C	Trunk fat mass	UKBB	European	2017	-0.04137	331093	1.726e-37	Neale-B_UKBB_EUR_2017
rs1320331	chr2:622161	C	G	Trunk fat mass	UKBB	European	2017	0.04136	331093	1.737e-37	Neale-B_UKBB_EUR_2017
rs1320330	chr2:622225	T	G	Trunk fat mass	UKBB	European	2017	-0.04132	331093	2.033e-37	Neale-B_UKBB_EUR_2017
rs6760543	chr2:622388	C	G	Trunk fat mass	UKBB	European	2017	0.04136	331093	1.819e-37	Neale-B_UKBB_EUR_2017
rs939583	chr2:622531	T	C	Trunk fat mass	UKBB	European	2017	0.04137	331093	1.756e-37	Neale-B_UKBB_EUR_2017
rs939582	chr2:622723	A	G	Trunk fat mass	UKBB	European	2017	-0.04137	331093	1.813e-37	Neale-B_UKBB_EUR_2017
rs2867125	chr2:622827	T	C	Trunk fat mass	UKBB	European	2017	-0.04132	331093	2.134e-37	Neale-B_UKBB_EUR_2017
rs2867124	chr2:622857	A	G	Trunk fat mass	UKBB	European	2017	-0.04137	331093	1.751e-37	Neale-B_UKBB_EUR_2017
rs4854339	chr2:623212	T	C	Trunk fat mass	UKBB	European	2017	-0.04137	331093	1.763e-37	Neale-B_UKBB_EUR_2017
rs4854340	chr2:623216	A	G	Trunk fat mass	UKBB	European	2017	0.04137	331093	1.76e-37	Neale-B_UKBB_EUR_2017
rs939581	chr2:623224	T	C	Trunk fat mass	UKBB	European	2017	0.04136	331093	1.868e-37	Neale-B_UKBB_EUR_2017
rs11127483	chr2:623691	A	G	Trunk fat mass	UKBB	European	2017	0.04137	331093	1.774e-37	Neale-B_UKBB_EUR_2017
rs11687052	chr2:623740	A	G	Trunk fat mass	UKBB	European	2017	-0.04137	331093	1.777e-37	Neale-B_UKBB_EUR_2017
rs11127484	chr2:623798	T	C	Trunk fat mass	UKBB	European	2017	-0.04137	331093	1.753e-37	Neale-B_UKBB_EUR_2017
rs6719518	chr2:623935	T	C	Trunk fat mass	UKBB	European	2017	0.04137	331093	1.793e-37	Neale-B_UKBB_EUR_2017
rs6728726	chr2:623976	T	C	Trunk fat mass	UKBB	European	2017	-0.04145	331093	1.206e-37	Neale-B_UKBB_EUR_2017
rs6711012	chr2:624034	C	G	Trunk fat mass	UKBB	European	2017	0.04146	331093	1.198e-37	Neale-B_UKBB_EUR_2017
rs6711039	chr2:624084	A	G	Trunk fat mass	UKBB	European	2017	0.04138	331093	1.726e-37	Neale-B_UKBB_EUR_2017
rs6731872	chr2:624205	T	G	Trunk fat mass	UKBB	European	2017	-0.04138	331093	1.715e-37	Neale-B_UKBB_EUR_2017
rs6711254	chr2:624210	A	G	Trunk fat mass	UKBB	European	2017	0.04138	331093	1.712e-37	Neale-B_UKBB_EUR_2017
rs2867123	chr2:624524	C	G	Trunk fat mass	UKBB	European	2017	0.04137	331093	1.784e-37	Neale-B_UKBB_EUR_2017
rs2867122	chr2:624581	A	C	Trunk fat mass	UKBB	European	2017	-0.04137	331093	1.792e-37	Neale-B_UKBB_EUR_2017
rs2903492	chr2:624678	A	G	Trunk fat mass	UKBB	European	2017	0.04137	331093	1.795e-37	Neale-B_UKBB_EUR_2017
rs7576624	chr2:625029	T	C	Trunk fat mass	UKBB	European	2017	0.04137	331093	1.806e-37	Neale-B_UKBB_EUR_2017
rs7576635	chr2:625057	T	C	Trunk fat mass	UKBB	European	2017	0.04136	331093	1.843e-37	Neale-B_UKBB_EUR_2017
rs12476198	chr2:625347	T	C	Trunk fat mass	UKBB	European	2017	-0.04139	331093	1.807e-37	Neale-B_UKBB_EUR_2017
rs6744646	chr2:628504	A	G	Trunk fat mass	UKBB	European	2017	-0.04179	331093	5.763e-38	Neale-B_UKBB_EUR_2017
rs6744653	chr2:628524	A	G	Trunk fat mass	UKBB	European	2017	-0.04179	331093	5.941e-38	Neale-B_UKBB_EUR_2017
rs6739303	chr2:628749	T	C	Trunk fat mass	UKBB	European	2017	0.04192	331093	4.004e-38	Neale-B_UKBB_EUR_2017
rs12463617	chr2:629244	A	C	Trunk fat mass	UKBB	European	2017	-0.04168	331093	8.604e-38	Neale-B_UKBB_EUR_2017
rs6743060	chr2:629510	A	C	Trunk fat mass	UKBB	European	2017	0.04164	331093	1.05e-37	Neale-B_UKBB_EUR_2017
rs6748821	chr2:629601	A	G	Trunk fat mass	UKBB	European	2017	-0.04163	331093	1.083e-37	Neale-B_UKBB_EUR_2017
rs6752470	chr2:629694	A	T	Trunk fat mass	UKBB	European	2017	0.04156	331093	1.434e-37	Neale-B_UKBB_EUR_2017
rs6752706	chr2:629831	T	C	Trunk fat mass	UKBB	European	2017	-0.04148	331093	1.76e-37	Neale-B_UKBB_EUR_2017
rs12995480	chr2:629881	T	C	Trunk fat mass	UKBB	European	2017	-0.04148	331093	1.699e-37	Neale-B_UKBB_EUR_2017
rs6732471	chr2:629914	A	G	Trunk fat mass	UKBB	European	2017	0.0416	331093	1.197e-37	Neale-B_UKBB_EUR_2017
rs12995666	chr2:629959	T	C	Trunk fat mass	UKBB	European	2017	-0.04161	331093	1.101e-37	Neale-B_UKBB_EUR_2017
rs13007080	chr2:630024	A	C	Trunk fat mass	UKBB	European	2017	-0.04155	331093	1.334e-37	Neale-B_UKBB_EUR_2017
rs13007086	chr2:630034	A	T	Trunk fat mass	UKBB	European	2017	-0.0416	331093	1.105e-37	Neale-B_UKBB_EUR_2017
rs66906321	chr2:630070	T	C	Trunk fat mass	UKBB	European	2017	-0.04132	331093	2.256e-37	Neale-B_UKBB_EUR_2017
rs73139123	chr2:630075	T	C	Trunk fat mass	UKBB	European	2017	0.04123	331093	3.314e-37	Neale-B_UKBB_EUR_2017
rs12997450	chr2:630113	T	C	Trunk fat mass	UKBB	European	2017	0.04164	331093	9.987e-38	Neale-B_UKBB_EUR_2017
rs6731225	chr2:630224	A	T	Trunk fat mass	UKBB	European	2017	-0.04162	331093	1.074e-37	Neale-B_UKBB_EUR_2017
rs6725549	chr2:630323	A	C	Trunk fat mass	UKBB	European	2017	0.04156	331093	1.374e-37	Neale-B_UKBB_EUR_2017
rs6731348	chr2:630339	A	C	Trunk fat mass	UKBB	European	2017	-0.04156	331093	1.307e-37	Neale-B_UKBB_EUR_2017
rs6725686	chr2:630436	A	C	Trunk fat mass	UKBB	European	2017	0.04166	331093	9.994e-38	Neale-B_UKBB_EUR_2017
rs6735024	chr2:630509	T	C	Trunk fat mass	UKBB	European	2017	-0.0416	331093	1.15e-37	Neale-B_UKBB_EUR_2017
rs6735049	chr2:630569	T	C	Trunk fat mass	UKBB	European	2017	-0.04164	331093	1.056e-37	Neale-B_UKBB_EUR_2017
rs6731688	chr2:630662	A	C	Trunk fat mass	UKBB	European	2017	-0.04162	331093	1.11e-37	Neale-B_UKBB_EUR_2017
rs5017303	chr2:630995	T	G	Trunk fat mass	UKBB	European	2017	-0.04151	331093	1.5e-37	Neale-B_UKBB_EUR_2017
rs5017302	chr2:631069	A	G	Trunk fat mass	UKBB	European	2017	0.04133	331093	3.252e-37	Neale-B_UKBB_EUR_2017
rs5017301	chr2:631096	A	G	Trunk fat mass	UKBB	European	2017	0.0415	331093	1.566e-37	Neale-B_UKBB_EUR_2017
rs5017300	chr2:631099	C	G	Trunk fat mass	UKBB	European	2017	-0.0415	331093	1.566e-37	Neale-B_UKBB_EUR_2017
rs7579427	chr2:631183	A	C	Trunk fat mass	UKBB	European	2017	0.0415	331093	1.58e-37	Neale-B_UKBB_EUR_2017
rs7588007	chr2:631255	T	C	Trunk fat mass	UKBB	European	2017	-0.0415	331093	1.522e-37	Neale-B_UKBB_EUR_2017
rs7569102	chr2:631335	T	G	Trunk fat mass	UKBB	European	2017	0.04144	331093	1.968e-37	Neale-B_UKBB_EUR_2017
rs7569210	chr2:631462	A	G	Trunk fat mass	UKBB	European	2017	0.04146	331093	1.777e-37	Neale-B_UKBB_EUR_2017
rs7585056	chr2:631528	A	G	Trunk fat mass	UKBB	European	2017	-0.04146	331093	1.758e-37	Neale-B_UKBB_EUR_2017
rs7579971	chr2:631603	T	C	Trunk fat mass	UKBB	European	2017	0.04146	331093	1.787e-37	Neale-B_UKBB_EUR_2017
rs10865548	chr2:631606	A	G	Trunk fat mass	UKBB	European	2017	-0.04117	331093	5.352e-37	Neale-B_UKBB_EUR_2017
rs10865549	chr2:631759	A	G	Trunk fat mass	UKBB	European	2017	0.04149	331093	1.548e-37	Neale-B_UKBB_EUR_2017
rs11127485	chr2:632028	T	C	Trunk fat mass	UKBB	European	2017	0.04126	331093	3.487e-37	Neale-B_UKBB_EUR_2017
rs11127486	chr2:632101	T	C	Trunk fat mass	UKBB	European	2017	0.04144	331093	1.899e-37	Neale-B_UKBB_EUR_2017
rs12623218	chr2:632146	A	T	Trunk fat mass	UKBB	European	2017	0.04144	331093	1.891e-37	Neale-B_UKBB_EUR_2017
rs12992154	chr2:632300	T	G	Trunk fat mass	UKBB	European	2017	0.04145	331093	1.833e-37	Neale-B_UKBB_EUR_2017
rs13021737	chr2:632348	A	G	Trunk fat mass	UKBB	European	2017	-0.04143	331093	1.922e-37	Neale-B_UKBB_EUR_2017
rs13027828	chr2:632379	T	G	Trunk fat mass	UKBB	European	2017	-0.04145	331093	1.793e-37	Neale-B_UKBB_EUR_2017
rs13028252	chr2:632529	T	C	Trunk fat mass	UKBB	European	2017	-0.04141	331093	2.107e-37	Neale-B_UKBB_EUR_2017
rs13012571	chr2:632550	T	C	Trunk fat mass	UKBB	European	2017	0.04136	331093	2.538e-37	Neale-B_UKBB_EUR_2017
rs12992672	chr2:632592	A	G	Trunk fat mass	UKBB	European	2017	0.04138	331093	2.342e-37	Neale-B_UKBB_EUR_2017
rs13022337	chr2:632609	A	G	Trunk fat mass	UKBB	European	2017	-0.04136	331093	2.513e-37	Neale-B_UKBB_EUR_2017
rs13013021	chr2:632723	T	C	Trunk fat mass	UKBB	European	2017	0.04142	331093	2.033e-37	Neale-B_UKBB_EUR_2017
rs34119520	chr2:632760	T	C	Trunk fat mass	UKBB	European	2017	-0.04142	331093	2.024e-37	Neale-B_UKBB_EUR_2017
rs12993295	chr2:632808	T	G	Trunk fat mass	UKBB	European	2017	0.04142	331093	2.032e-37	Neale-B_UKBB_EUR_2017
rs35802221	chr2:632904	A	G	Trunk fat mass	UKBB	European	2017	-0.04143	331093	1.986e-37	Neale-B_UKBB_EUR_2017
rs62105303	chr2:632922	A	G	Trunk fat mass	UKBB	European	2017	0.04142	331093	2.062e-37	Neale-B_UKBB_EUR_2017
rs62105304	chr2:632925	A	G	Trunk fat mass	UKBB	European	2017	-0.04142	331093	2.063e-37	Neale-B_UKBB_EUR_2017
rs74676797	chr2:633063	A	G	Trunk fat mass	UKBB	European	2017	0.04128	331093	6.802e-38	Neale-B_UKBB_EUR_2017
rs13035713	chr2:633659	T	C	Trunk fat mass	UKBB	European	2017	-0.04148	331093	1.587e-37	Neale-B_UKBB_EUR_2017
rs62105307	chr2:633661	A	G	Trunk fat mass	UKBB	European	2017	-0.04148	331093	1.586e-37	Neale-B_UKBB_EUR_2017
rs4854342	chr2:634476	C	G	Trunk fat mass	UKBB	European	2017	0.04151	331093	1.398e-37	Neale-B_UKBB_EUR_2017
rs6548238	chr2:634905	T	C	Trunk fat mass	UKBB	European	2017	-0.04138	331093	2.449e-37	Neale-B_UKBB_EUR_2017
rs6548239	chr2:635154	A	G	Trunk fat mass	UKBB	European	2017	0.04151	331093	1.426e-37	Neale-B_UKBB_EUR_2017
rs6734363	chr2:635200	A	G	Trunk fat mass	UKBB	European	2017	0.0415	331093	1.476e-37	Neale-B_UKBB_EUR_2017
rs6755502	chr2:635721	T	C	Trunk fat mass	UKBB	European	2017	-0.0415	331093	1.47e-37	Neale-B_UKBB_EUR_2017
rs6746275	chr2:635857	A	C	Trunk fat mass	UKBB	European	2017	0.04152	331093	1.396e-37	Neale-B_UKBB_EUR_2017
rs6751994	chr2:635866	A	G	Trunk fat mass	UKBB	European	2017	-0.04151	331093	1.438e-37	Neale-B_UKBB_EUR_2017
rs6749375	chr2:636017	T	C	Trunk fat mass	UKBB	European	2017	0.04146	331093	1.627e-37	Neale-B_UKBB_EUR_2017
rs57965407	chr2:636657	T	G	Trunk fat mass	UKBB	European	2017	0.01604	331093	1.779e-10	Neale-B_UKBB_EUR_2017
rs35142762	chr2:636790	T	C	Trunk fat mass	UKBB	European	2017	0.04184	331093	3.641e-38	Neale-B_UKBB_EUR_2017
rs35796073	chr2:636819	A	C	Trunk fat mass	UKBB	European	2017	-0.04155	331093	1.248e-37	Neale-B_UKBB_EUR_2017
rs6548240	chr2:636929	A	C	Trunk fat mass	UKBB	European	2017	0.04151	331093	1.431e-37	Neale-B_UKBB_EUR_2017
rs13387939	chr2:637498	A	C	Trunk fat mass	UKBB	European	2017	0.0418	331093	4.255e-38	Neale-B_UKBB_EUR_2017
rs13396119	chr2:637508	T	C	Trunk fat mass	UKBB	European	2017	-0.04182	331093	4.05e-38	Neale-B_UKBB_EUR_2017
rs13388043	chr2:637597	T	C	Trunk fat mass	UKBB	European	2017	0.04184	331093	3.617e-38	Neale-B_UKBB_EUR_2017
rs13393304	chr2:637830	A	G	Trunk fat mass	UKBB	European	2017	-0.04173	331093	5.245e-38	Neale-B_UKBB_EUR_2017
rs4854343	chr2:638107	A	G	Trunk fat mass	UKBB	European	2017	0.04134	331093	2.002e-37	Neale-B_UKBB_EUR_2017
rs4854344	chr2:638144	T	G	Trunk fat mass	UKBB	European	2017	0.04169	331093	6.344e-38	Neale-B_UKBB_EUR_2017
rs4854345	chr2:638190	A	G	Trunk fat mass	UKBB	European	2017	-0.04174	331093	5.405e-38	Neale-B_UKBB_EUR_2017
rs7561556	chr2:638560	T	C	Trunk fat mass	UKBB	European	2017	-0.04173	331093	5.524e-38	Neale-B_UKBB_EUR_2017
rs7606023	chr2:638566	C	G	Trunk fat mass	UKBB	European	2017	-0.04173	331093	5.524e-38	Neale-B_UKBB_EUR_2017
rs4854346	chr2:638918	A	C	Trunk fat mass	UKBB	European	2017	-0.04173	331093	5.622e-38	Neale-B_UKBB_EUR_2017
rs7564711	chr2:639061	T	G	Trunk fat mass	UKBB	European	2017	-0.04162	331093	8.288e-38	Neale-B_UKBB_EUR_2017
rs11127487	chr2:639900	T	C	Trunk fat mass	UKBB	European	2017	0.04167	331093	6.874e-38	Neale-B_UKBB_EUR_2017
rs10166979	chr2:640701	A	G	Trunk fat mass	UKBB	European	2017	-0.04166	331093	7.255e-38	Neale-B_UKBB_EUR_2017
rs10169736	chr2:641082	A	T	Trunk fat mass	UKBB	European	2017	-0.04165	331093	7.371e-38	Neale-B_UKBB_EUR_2017
rs4854347	chr2:641159	A	C	Trunk fat mass	UKBB	European	2017	-0.04165	331093	7.411e-38	Neale-B_UKBB_EUR_2017
rs10865550	chr2:641718	T	G	Trunk fat mass	UKBB	European	2017	-0.04165	331093	7.567e-38	Neale-B_UKBB_EUR_2017
rs10865551	chr2:641863	A	T	Trunk fat mass	UKBB	European	2017	0.04164	331093	7.614e-38	Neale-B_UKBB_EUR_2017
rs12714413	chr2:642253	T	C	Trunk fat mass	UKBB	European	2017	-0.04164	331093	7.761e-38	Neale-B_UKBB_EUR_2017
rs13391851	chr2:642467	A	G	Trunk fat mass	UKBB	European	2017	-0.04169	331093	6.632e-38	Neale-B_UKBB_EUR_2017
rs7601028	chr2:642499	C	G	Trunk fat mass	UKBB	European	2017	-0.04164	331093	7.835e-38	Neale-B_UKBB_EUR_2017
rs7591067	chr2:642846	A	G	Trunk fat mass	UKBB	European	2017	0.04163	331093	8.198e-38	Neale-B_UKBB_EUR_2017
rs7604609	chr2:643303	C	G	Trunk fat mass	UKBB	European	2017	-0.04163	331093	8.124e-38	Neale-B_UKBB_EUR_2017
rs7560127	chr2:643315	T	C	Trunk fat mass	UKBB	European	2017	-0.04161	331093	8.771e-38	Neale-B_UKBB_EUR_2017
rs7594220	chr2:643320	A	G	Trunk fat mass	UKBB	European	2017	0.04163	331093	8.173e-38	Neale-B_UKBB_EUR_2017
rs7604752	chr2:643428	A	C	Trunk fat mass	UKBB	European	2017	0.04165	331093	7.496e-38	Neale-B_UKBB_EUR_2017
rs7560246	chr2:643469	T	C	Trunk fat mass	UKBB	European	2017	-0.04157	331093	9.999e-38	Neale-B_UKBB_EUR_2017
rs13025697	chr2:644529	T	C	Trunk fat mass	UKBB	European	2017	-0.04161	331093	8.592e-38	Neale-B_UKBB_EUR_2017
rs7561317	chr2:644953	A	G	Trunk fat mass	UKBB	European	2017	-0.04131	331093	2.478e-37	Neale-B_UKBB_EUR_2017
rs7567368	chr2:645082	T	C	Trunk fat mass	UKBB	European	2017	-0.04162	331093	8.22e-38	Neale-B_UKBB_EUR_2017
rs7558910	chr2:645122	C	G	Trunk fat mass	UKBB	European	2017	-0.04162	331093	8.22e-38	Neale-B_UKBB_EUR_2017
rs7564167	chr2:645190	A	G	Trunk fat mass	UKBB	European	2017	-0.04901	331093	2.021e-21	Neale-B_UKBB_EUR_2017
rs7559018	chr2:645203	T	C	Trunk fat mass	UKBB	European	2017	0.04161	331093	8.769e-38	Neale-B_UKBB_EUR_2017
rs7567710	chr2:645372	T	G	Trunk fat mass	UKBB	European	2017	-0.04161	331093	8.776e-38	Neale-B_UKBB_EUR_2017
rs7559447	chr2:645646	T	C	Trunk fat mass	UKBB	European	2017	0.04161	331093	8.64e-38	Neale-B_UKBB_EUR_2017
rs11127488	chr2:646061	T	C	Trunk fat mass	UKBB	European	2017	-0.04162	331093	8.597e-38	Neale-B_UKBB_EUR_2017
rs11127489	chr2:646081	T	C	Trunk fat mass	UKBB	European	2017	0.04162	331093	8.597e-38	Neale-B_UKBB_EUR_2017
rs11127490	chr2:646110	T	C	Trunk fat mass	UKBB	European	2017	0.04162	331093	8.602e-38	Neale-B_UKBB_EUR_2017
rs11127491	chr2:646145	T	C	Trunk fat mass	UKBB	European	2017	-0.04161	331093	8.98e-38	Neale-B_UKBB_EUR_2017
rs10172769	chr2:646345	A	G	Trunk fat mass	UKBB	European	2017	0.04162	331093	8.618e-38	Neale-B_UKBB_EUR_2017
rs10189761	chr2:646364	A	T	Trunk fat mass	UKBB	European	2017	0.04162	331093	8.62e-38	Neale-B_UKBB_EUR_2017
rs10190052	chr2:646674	T	C	Trunk fat mass	UKBB	European	2017	-0.04161	331093	8.698e-38	Neale-B_UKBB_EUR_2017
rs10173167	chr2:646767	A	G	Trunk fat mass	UKBB	European	2017	0.04162	331093	8.595e-38	Neale-B_UKBB_EUR_2017
rs7571957	chr2:646803	T	C	Trunk fat mass	UKBB	European	2017	-0.0416	331093	9.293e-38	Neale-B_UKBB_EUR_2017
rs7571967	chr2:646839	T	G	Trunk fat mass	UKBB	European	2017	-0.04156	331093	1.071e-37	Neale-B_UKBB_EUR_2017
rs56963225	chr2:646857	T	C	Trunk fat mass	UKBB	European	2017	-0.01567	331093	4.931e-10	Neale-B_UKBB_EUR_2017
rs10190313	chr2:647577	A	G	Trunk fat mass	UKBB	European	2017	-0.04145	331093	1.54e-37	Neale-B_UKBB_EUR_2017
rs10193244	chr2:647580	T	C	Trunk fat mass	UKBB	European	2017	-0.04145	331093	1.54e-37	Neale-B_UKBB_EUR_2017
rs4854348	chr2:647760	A	G	Trunk fat mass	UKBB	European	2017	-0.04145	331093	1.54e-37	Neale-B_UKBB_EUR_2017
rs4854349	chr2:647861	T	C	Trunk fat mass	UKBB	European	2017	-0.04145	331093	1.55e-37	Neale-B_UKBB_EUR_2017
rs7570198	chr2:648198	T	C	Trunk fat mass	UKBB	European	2017	0.03995	331093	1.628e-35	Neale-B_UKBB_EUR_2017
rs4640417	chr2:648527	A	G	Trunk fat mass	UKBB	European	2017	-0.01567	331093	4.934e-10	Neale-B_UKBB_EUR_2017
rs4423631	chr2:648758	T	C	Trunk fat mass	UKBB	European	2017	-0.04104	331093	4.392e-37	Neale-B_UKBB_EUR_2017
rs4452188	chr2:648810	A	G	Trunk fat mass	UKBB	European	2017	0.04157	331093	9.957e-38	Neale-B_UKBB_EUR_2017
rs4611674	chr2:648899	A	G	Trunk fat mass	UKBB	European	2017	0.01619	331093	1.205e-10	Neale-B_UKBB_EUR_2017
rs7579231	chr2:649135	A	G	Trunk fat mass	UKBB	European	2017	0.01619	331093	1.197e-10	Neale-B_UKBB_EUR_2017
rs1320338	chr2:649347	T	G	Trunk fat mass	UKBB	European	2017	0.04157	331093	9.959e-38	Neale-B_UKBB_EUR_2017
rs2903489	chr2:649638	T	C	Trunk fat mass	UKBB	European	2017	-0.04155	331093	1.127e-37	Neale-B_UKBB_EUR_2017
rs1320337	chr2:649867	A	T	Trunk fat mass	UKBB	European	2017	0.04147	331093	1.462e-37	Neale-B_UKBB_EUR_2017
rs1320336	chr2:650012	A	G	Trunk fat mass	UKBB	European	2017	-0.04169	331093	7.008e-38	Neale-B_UKBB_EUR_2017
rs2867108	chr2:650143	T	C	Trunk fat mass	UKBB	European	2017	0.04158	331093	9.891e-38	Neale-B_UKBB_EUR_2017
rs13386517	chr2:650479	C	G	Trunk fat mass	UKBB	European	2017	-0.04159	331093	9.537e-38	Neale-B_UKBB_EUR_2017
rs13401686	chr2:650519	A	G	Trunk fat mass	UKBB	European	2017	0.0416	331093	8.111e-38	Neale-B_UKBB_EUR_2017
rs13386627	chr2:650560	C	G	Trunk fat mass	UKBB	European	2017	-0.04163	331093	8.031e-38	Neale-B_UKBB_EUR_2017
rs4613321	chr2:650647	A	G	Trunk fat mass	UKBB	European	2017	0.04151	331093	1.3e-37	Neale-B_UKBB_EUR_2017
rs13386964	chr2:650828	A	G	Trunk fat mass	UKBB	European	2017	-0.04158	331093	9.614e-38	Neale-B_UKBB_EUR_2017
rs13405307	chr2:650973	T	C	Trunk fat mass	UKBB	European	2017	0.04158	331093	9.613e-38	Neale-B_UKBB_EUR_2017
rs13387091	chr2:650980	A	G	Trunk fat mass	UKBB	European	2017	-0.04162	331093	8.616e-38	Neale-B_UKBB_EUR_2017
rs2867109	chr2:651030	T	G	Trunk fat mass	UKBB	European	2017	0.04158	331093	9.563e-38	Neale-B_UKBB_EUR_2017
rs2867110	chr2:651105	C	G	Trunk fat mass	UKBB	European	2017	-0.04158	331093	9.587e-38	Neale-B_UKBB_EUR_2017
rs2867111	chr2:651286	A	C	Trunk fat mass	UKBB	European	2017	0.04158	331093	1.061e-37	Neale-B_UKBB_EUR_2017
rs2903490	chr2:651290	A	G	Trunk fat mass	UKBB	European	2017	0.04157	331093	1.074e-37	Neale-B_UKBB_EUR_2017
rs2867112	chr2:651349	T	G	Trunk fat mass	UKBB	European	2017	0.04208	331093	1.799e-36	Neale-B_UKBB_EUR_2017
rs2867113	chr2:651365	A	G	Trunk fat mass	UKBB	European	2017	-0.04726	331093	2.371e-33	Neale-B_UKBB_EUR_2017
rs12714414	chr2:651407	T	C	Trunk fat mass	UKBB	European	2017	0.04462	331093	1.963e-36	Neale-B_UKBB_EUR_2017
rs12714415	chr2:651430	T	C	Trunk fat mass	UKBB	European	2017	0.04311	331093	1.579e-37	Neale-B_UKBB_EUR_2017
rs6719883	chr2:651482	T	G	Trunk fat mass	UKBB	European	2017	0.04171	331093	8.881e-38	Neale-B_UKBB_EUR_2017
rs6756518	chr2:651483	A	G	Trunk fat mass	UKBB	European	2017	-0.04171	331093	8.736e-38	Neale-B_UKBB_EUR_2017
rs6719980	chr2:651507	T	C	Trunk fat mass	UKBB	European	2017	0.04169	331093	8.575e-38	Neale-B_UKBB_EUR_2017
rs7608050	chr2:652247	A	G	Trunk fat mass	UKBB	European	2017	-0.04126	331093	3.902e-37	Neale-B_UKBB_EUR_2017
rs6760274	chr2:652272	A	G	Trunk fat mass	UKBB	European	2017	-0.04131	331093	3.306e-37	Neale-B_UKBB_EUR_2017
rs7574359	chr2:652542	T	C	Trunk fat mass	UKBB	European	2017	0.04156	331093	2.584e-37	Neale-B_UKBB_EUR_2017
rs7570993	chr2:652565	A	G	Trunk fat mass	UKBB	European	2017	0.04161	331093	2.783e-37	Neale-B_UKBB_EUR_2017
rs4429506	chr2:652576	A	C	Trunk fat mass	UKBB	European	2017	0.04145	331093	4.531e-37	Neale-B_UKBB_EUR_2017
rs10192350	chr2:652607	T	C	Trunk fat mass	UKBB	European	2017	0.0416	331093	3.023e-37	Neale-B_UKBB_EUR_2017
rs13415094	chr2:653093	T	C	Trunk fat mass	UKBB	European	2017	0.04182	331093	5.778e-38	Neale-B_UKBB_EUR_2017
rs13396935	chr2:653195	A	G	Trunk fat mass	UKBB	European	2017	-0.04177	331093	7.433e-38	Neale-B_UKBB_EUR_2017
rs13412194	chr2:653245	A	C	Trunk fat mass	UKBB	European	2017	0.04181	331093	6.636e-38	Neale-B_UKBB_EUR_2017
rs13412197	chr2:653250	A	G	Trunk fat mass	UKBB	European	2017	0.04181	331093	6.595e-38	Neale-B_UKBB_EUR_2017
rs13397165	chr2:653354	A	G	Trunk fat mass	UKBB	European	2017	-0.04173	331093	9.792e-38	Neale-B_UKBB_EUR_2017
rs35913461	chr2:653575	T	C	Trunk fat mass	UKBB	European	2017	-0.04165	331093	2.443e-37	Neale-B_UKBB_EUR_2017
rs35628463	chr2:653581	A	G	Trunk fat mass	UKBB	European	2017	-0.04138	331093	6.605e-37	Neale-B_UKBB_EUR_2017
rs10188118	chr2:653623	C	G	Trunk fat mass	UKBB	European	2017	0.02161	331093	4.068e-16	Neale-B_UKBB_EUR_2017
rs10188334	chr2:653874	T	C	Trunk fat mass	UKBB	European	2017	-0.04158	331093	3.401e-37	Neale-B_UKBB_EUR_2017
rs13029479	chr2:655222	A	G	Trunk fat mass	UKBB	European	2017	-0.03591	331093	3.452e-19	Neale-B_UKBB_EUR_2017
rs7574085	chr2:657578	C	G	Trunk fat mass	UKBB	European	2017	-0.02366	331093	1.798e-15	Neale-B_UKBB_EUR_2017
rs2867121	chr2:658550	A	G	Trunk fat mass	UKBB	European	2017	0.03974	331093	1.812e-18	Neale-B_UKBB_EUR_2017
rs12999373	chr2:663483	A	G	Trunk fat mass	UKBB	European	2017	-0.01751	331093	3.983e-10	Neale-B_UKBB_EUR_2017
rs76847828	chr2:666466	A	G	Trunk fat mass	UKBB	European	2017	0.0325	331093	1.073e-10	Neale-B_UKBB_EUR_2017
rs11893030	chr2:677591	C	G	Trunk fat mass	UKBB	European	2017	0.03269	331093	1.358e-10	Neale-B_UKBB_EUR_2017
rs141240885	chr2:24449850	T	G	Trunk fat mass	UKBB	European	2017	0.03712	331093	2.368e-11	Neale-B_UKBB_EUR_2017
rs78265103	chr2:24468191	A	T	Trunk fat mass	UKBB	European	2017	0.0378	331093	1.045e-11	Neale-B_UKBB_EUR_2017
rs78371521	chr2:24527640	A	G	Trunk fat mass	UKBB	European	2017	0.0368	331093	3.23e-11	Neale-B_UKBB_EUR_2017
rs74624011	chr2:25044100	T	C	Trunk fat mass	UKBB	European	2017	0.0273	331093	4.446e-10	Neale-B_UKBB_EUR_2017
rs76078428	chr2:25044740	T	C	Trunk fat mass	UKBB	European	2017	0.02758	331093	3.253e-10	Neale-B_UKBB_EUR_2017
rs17799872	chr2:25044957	A	G	Trunk fat mass	UKBB	European	2017	0.02734	331093	4.111e-10	Neale-B_UKBB_EUR_2017
rs1806822	chr2:25047632	T	C	Trunk fat mass	UKBB	European	2017	0.02721	331093	4.957e-10	Neale-B_UKBB_EUR_2017
rs115583825	chr2:25052582	T	C	Trunk fat mass	UKBB	European	2017	0.02727	331093	3.507e-10	Neale-B_UKBB_EUR_2017
rs145484204	chr2:25053066	T	C	Trunk fat mass	UKBB	European	2017	-0.02725	331093	4.423e-10	Neale-B_UKBB_EUR_2017
rs79988608	chr2:25058941	A	G	Trunk fat mass	UKBB	European	2017	0.02717	331093	3.876e-10	Neale-B_UKBB_EUR_2017
rs77760734	chr2:25059745	T	G	Trunk fat mass	UKBB	European	2017	-0.02713	331093	4.125e-10	Neale-B_UKBB_EUR_2017
rs41281519	chr2:25065274	T	G	Trunk fat mass	UKBB	European	2017	-0.02749	331093	2.134e-10	Neale-B_UKBB_EUR_2017
rs76087690	chr2:25065799	A	G	Trunk fat mass	UKBB	European	2017	0.02749	331093	1.979e-10	Neale-B_UKBB_EUR_2017
rs74528305	chr2:25066379	T	G	Trunk fat mass	UKBB	European	2017	-0.02772	331093	1.242e-10	Neale-B_UKBB_EUR_2017
rs13428821	chr2:25067876	T	C	Trunk fat mass	UKBB	European	2017	-0.02766	331093	8.845e-11	Neale-B_UKBB_EUR_2017
rs13390269	chr2:25068793	A	G	Trunk fat mass	UKBB	European	2017	0.02776	331093	8.977e-11	Neale-B_UKBB_EUR_2017
rs17046666	chr2:25070351	C	G	Trunk fat mass	UKBB	European	2017	0.02763	331093	1.018e-10	Neale-B_UKBB_EUR_2017
rs113195763	chr2:25071380	T	C	Trunk fat mass	UKBB	European	2017	0.02807	331093	7.649e-11	Neale-B_UKBB_EUR_2017
rs79990615	chr2:25071787	C	G	Trunk fat mass	UKBB	European	2017	0.02855	331093	4.697e-11	Neale-B_UKBB_EUR_2017
rs10182036	chr2:25071835	A	G	Trunk fat mass	UKBB	European	2017	0.02893	331093	3.723e-11	Neale-B_UKBB_EUR_2017
rs7608976	chr2:25075281	A	G	Trunk fat mass	UKBB	European	2017	0.01843	331093	1.062e-13	Neale-B_UKBB_EUR_2017
rs116493845	chr2:25075591	A	G	Trunk fat mass	UKBB	European	2017	0.03038	331093	1.385e-13	Neale-B_UKBB_EUR_2017
rs7597332	chr2:25075675	A	G	Trunk fat mass	UKBB	European	2017	-0.01829	331093	1.574e-13	Neale-B_UKBB_EUR_2017
rs13387729	chr2:25076126	A	G	Trunk fat mass	UKBB	European	2017	-0.01839	331093	1.147e-13	Neale-B_UKBB_EUR_2017
rs74410950	chr2:25076168	C	G	Trunk fat mass	UKBB	European	2017	0.03046	331093	1.148e-13	Neale-B_UKBB_EUR_2017
rs6545766	chr2:25077856	T	C	Trunk fat mass	UKBB	European	2017	0.01859	331093	9.406e-14	Neale-B_UKBB_EUR_2017
rs79482748	chr2:25077978	A	C	Trunk fat mass	UKBB	European	2017	-0.03036	331093	1.401e-13	Neale-B_UKBB_EUR_2017
rs77777078	chr2:25078165	T	C	Trunk fat mass	UKBB	European	2017	-0.02955	331093	1.67e-12	Neale-B_UKBB_EUR_2017
rs55951414	chr2:25079601	A	G	Trunk fat mass	UKBB	European	2017	0.03034	331093	1.411e-13	Neale-B_UKBB_EUR_2017
rs11675457	chr2:25079770	T	C	Trunk fat mass	UKBB	European	2017	0.02168	331093	1.822e-18	Neale-B_UKBB_EUR_2017
rs77966139	chr2:25081711	T	C	Trunk fat mass	UKBB	European	2017	0.03033	331093	1.423e-13	Neale-B_UKBB_EUR_2017
rs76259681	chr2:25082109	A	G	Trunk fat mass	UKBB	European	2017	0.03029	331093	1.569e-13	Neale-B_UKBB_EUR_2017
rs77994977	chr2:25082207	A	G	Trunk fat mass	UKBB	European	2017	0.03033	331093	1.429e-13	Neale-B_UKBB_EUR_2017
rs916485	chr2:25082273	T	C	Trunk fat mass	UKBB	European	2017	-0.02218	331093	1.971e-19	Neale-B_UKBB_EUR_2017
rs74377248	chr2:25082338	A	C	Trunk fat mass	UKBB	European	2017	0.03039	331093	1.302e-13	Neale-B_UKBB_EUR_2017
rs1541984	chr2:25082414	A	G	Trunk fat mass	UKBB	European	2017	0.0218	331093	1.149e-18	Neale-B_UKBB_EUR_2017
rs112630077	chr2:25082548	T	C	Trunk fat mass	UKBB	European	2017	0.03038	331093	1.308e-13	Neale-B_UKBB_EUR_2017
rs11687089	chr2:25082926	T	C	Trunk fat mass	UKBB	European	2017	-0.02134	331093	7.222e-18	Neale-B_UKBB_EUR_2017
rs7576788	chr2:25083310	T	C	Trunk fat mass	UKBB	European	2017	-0.02133	331093	3.94e-18	Neale-B_UKBB_EUR_2017
rs77225428	chr2:25083645	A	G	Trunk fat mass	UKBB	European	2017	-0.03043	331093	1.181e-13	Neale-B_UKBB_EUR_2017
rs112365800	chr2:25084013	A	G	Trunk fat mass	UKBB	European	2017	0.03032	331093	1.487e-13	Neale-B_UKBB_EUR_2017
rs77575852	chr2:25084303	A	T	Trunk fat mass	UKBB	European	2017	0.03038	331093	1.325e-13	Neale-B_UKBB_EUR_2017
rs77981750	chr2:25084918	T	C	Trunk fat mass	UKBB	European	2017	0.03042	331093	1.212e-13	Neale-B_UKBB_EUR_2017
rs71439149	chr2:25085200	A	G	Trunk fat mass	UKBB	European	2017	0.03034	331093	1.478e-13	Neale-B_UKBB_EUR_2017
rs2384055	chr2:25085268	A	T	Trunk fat mass	UKBB	European	2017	0.02195	331093	5.966e-19	Neale-B_UKBB_EUR_2017
rs77605687	chr2:25085887	A	G	Trunk fat mass	UKBB	European	2017	0.03039	331093	1.264e-13	Neale-B_UKBB_EUR_2017
rs116762317	chr2:25086133	A	G	Trunk fat mass	UKBB	European	2017	-0.03046	331093	1.138e-13	Neale-B_UKBB_EUR_2017
rs75239292	chr2:25086314	T	G	Trunk fat mass	UKBB	European	2017	0.03037	331093	1.304e-13	Neale-B_UKBB_EUR_2017
rs75367830	chr2:25086725	T	C	Trunk fat mass	UKBB	European	2017	0.02895	331093	2.763e-12	Neale-B_UKBB_EUR_2017
rs1529897	chr2:25086827	T	G	Trunk fat mass	UKBB	European	2017	-0.02175	331093	1.313e-18	Neale-B_UKBB_EUR_2017
rs76533282	chr2:25089575	T	G	Trunk fat mass	UKBB	European	2017	-0.02895	331093	2.798e-12	Neale-B_UKBB_EUR_2017
rs35177510	chr2:25089594	A	C	Trunk fat mass	UKBB	European	2017	0.02189	331093	7.565e-19	Neale-B_UKBB_EUR_2017
rs56157935	chr2:25090375	T	C	Trunk fat mass	UKBB	European	2017	-0.02898	331093	2.657e-12	Neale-B_UKBB_EUR_2017
rs11683929	chr2:25091869	A	G	Trunk fat mass	UKBB	European	2017	-0.022	331093	5.186e-19	Neale-B_UKBB_EUR_2017
rs55985335	chr2:25092226	A	G	Trunk fat mass	UKBB	European	2017	-0.02898	331093	2.756e-12	Neale-B_UKBB_EUR_2017
rs13019149	chr2:25093151	T	C	Trunk fat mass	UKBB	European	2017	0.02194	331093	6.363e-19	Neale-B_UKBB_EUR_2017
rs80306571	chr2:25094075	A	G	Trunk fat mass	UKBB	European	2017	0.02895	331093	2.861e-12	Neale-B_UKBB_EUR_2017
rs79451155	chr2:25096506	T	C	Trunk fat mass	UKBB	European	2017	0.02884	331093	3.45e-12	Neale-B_UKBB_EUR_2017
rs11892869	chr2:25096692	A	T	Trunk fat mass	UKBB	European	2017	-0.02244	331093	6.606e-20	Neale-B_UKBB_EUR_2017
rs7567997	chr2:25096952	T	C	Trunk fat mass	UKBB	European	2017	-0.02246	331093	6.319e-20	Neale-B_UKBB_EUR_2017
rs7580081	chr2:25097072	C	G	Trunk fat mass	UKBB	European	2017	0.02234	331093	9.661e-20	Neale-B_UKBB_EUR_2017
rs77207027	chr2:25097075	A	G	Trunk fat mass	UKBB	European	2017	0.02579	331093	1.123e-11	Neale-B_UKBB_EUR_2017
rs13407913	chr2:25097644	A	G	Trunk fat mass	UKBB	European	2017	-0.02247	331093	6.012e-20	Neale-B_UKBB_EUR_2017
rs13410999	chr2:25097939	T	C	Trunk fat mass	UKBB	European	2017	-0.02247	331093	6.117e-20	Neale-B_UKBB_EUR_2017
rs74370213	chr2:25098374	A	C	Trunk fat mass	UKBB	European	2017	-0.02865	331093	4.315e-12	Neale-B_UKBB_EUR_2017
rs6545776	chr2:25099357	A	C	Trunk fat mass	UKBB	European	2017	-0.02248	331093	6.034e-20	Neale-B_UKBB_EUR_2017
rs2384057	chr2:25100167	C	G	Trunk fat mass	UKBB	European	2017	-0.02159	331093	2.612e-18	Neale-B_UKBB_EUR_2017
rs2384058	chr2:25100328	A	G	Trunk fat mass	UKBB	European	2017	-0.02238	331093	8.73e-20	Neale-B_UKBB_EUR_2017
rs2384059	chr2:25100338	T	C	Trunk fat mass	UKBB	European	2017	0.02241	331093	7.851e-20	Neale-B_UKBB_EUR_2017
rs10865315	chr2:25100738	A	C	Trunk fat mass	UKBB	European	2017	0.02178	331093	1.242e-18	Neale-B_UKBB_EUR_2017
rs2033656	chr2:25100902	C	G	Trunk fat mass	UKBB	European	2017	-0.0224	331093	8.255e-20	Neale-B_UKBB_EUR_2017
rs2033655	chr2:25101092	A	G	Trunk fat mass	UKBB	European	2017	0.02178	331093	1.253e-18	Neale-B_UKBB_EUR_2017
rs56003423	chr2:25102600	T	C	Trunk fat mass	UKBB	European	2017	0.02841	331093	8.584e-12	Neale-B_UKBB_EUR_2017
rs2033654	chr2:25103108	A	C	Trunk fat mass	UKBB	European	2017	0.02238	331093	9.08e-20	Neale-B_UKBB_EUR_2017
rs2033653	chr2:25103446	T	C	Trunk fat mass	UKBB	European	2017	-0.02232	331093	1.156e-19	Neale-B_UKBB_EUR_2017
rs7591460	chr2:25103967	A	C	Trunk fat mass	UKBB	European	2017	-0.0217	331093	1.694e-18	Neale-B_UKBB_EUR_2017
rs17800401	chr2:25104931	C	G	Trunk fat mass	UKBB	European	2017	0.02822	331093	9.524e-12	Neale-B_UKBB_EUR_2017
rs56215558	chr2:25105736	C	G	Trunk fat mass	UKBB	European	2017	0.02819	331093	9.96e-12	Neale-B_UKBB_EUR_2017
rs35803386	chr2:25105921	T	C	Trunk fat mass	UKBB	European	2017	0.02171	331093	1.695e-18	Neale-B_UKBB_EUR_2017
rs11675198	chr2:25107589	C	G	Trunk fat mass	UKBB	European	2017	0.0217	331093	1.738e-18	Neale-B_UKBB_EUR_2017
rs11693654	chr2:25107597	T	C	Trunk fat mass	UKBB	European	2017	-0.02233	331093	1.097e-19	Neale-B_UKBB_EUR_2017
rs138166226	chr2:25107616	A	G	Trunk fat mass	UKBB	European	2017	0.02812	331093	1.207e-11	Neale-B_UKBB_EUR_2017
rs17738465	chr2:25107704	T	C	Trunk fat mass	UKBB	European	2017	-0.02815	331093	1.062e-11	Neale-B_UKBB_EUR_2017
rs11686663	chr2:25107759	T	C	Trunk fat mass	UKBB	European	2017	0.02171	331093	1.612e-18	Neale-B_UKBB_EUR_2017
rs75973443	chr2:25108124	T	C	Trunk fat mass	UKBB	European	2017	0.02816	331093	1.051e-11	Neale-B_UKBB_EUR_2017
rs1865689	chr2:25108197	T	C	Trunk fat mass	UKBB	European	2017	-0.02171	331093	1.623e-18	Neale-B_UKBB_EUR_2017
rs6545790	chr2:25109302	A	G	Trunk fat mass	UKBB	European	2017	-0.02242	331093	7.505e-20	Neale-B_UKBB_EUR_2017
rs7605335	chr2:25109317	A	G	Trunk fat mass	UKBB	European	2017	0.02168	331093	1.792e-18	Neale-B_UKBB_EUR_2017
rs7599796	chr2:25110222	T	C	Trunk fat mass	UKBB	European	2017	-0.02779	331093	8.361e-12	Neale-B_UKBB_EUR_2017
rs6749170	chr2:25110962	A	G	Trunk fat mass	UKBB	European	2017	-0.02162	331093	1.428e-18	Neale-B_UKBB_EUR_2017
rs10172886	chr2:25111680	T	C	Trunk fat mass	UKBB	European	2017	-0.01643	331093	4.966e-11	Neale-B_UKBB_EUR_2017
rs141029407	chr2:25112701	A	G	Trunk fat mass	UKBB	European	2017	0.02831	331093	7.677e-12	Neale-B_UKBB_EUR_2017
rs10165451	chr2:25115243	A	G	Trunk fat mass	UKBB	European	2017	-0.02221	331093	1.477e-19	Neale-B_UKBB_EUR_2017
rs28836469	chr2:25117215	A	G	Trunk fat mass	UKBB	European	2017	-0.02219	331093	1.609e-19	Neale-B_UKBB_EUR_2017
rs77969210	chr2:25117540	T	C	Trunk fat mass	UKBB	European	2017	-0.02711	331093	1.27e-10	Neale-B_UKBB_EUR_2017
rs6705446	chr2:25118608	T	C	Trunk fat mass	UKBB	European	2017	-0.0222	331093	1.55e-19	Neale-B_UKBB_EUR_2017
rs6545800	chr2:25118885	T	C	Trunk fat mass	UKBB	European	2017	0.0222	331093	1.517e-19	Neale-B_UKBB_EUR_2017
rs6752483	chr2:25120086	T	C	Trunk fat mass	UKBB	European	2017	0.02221	331093	1.529e-19	Neale-B_UKBB_EUR_2017
rs6723803	chr2:25120713	C	G	Trunk fat mass	UKBB	European	2017	0.02212	331093	2.141e-19	Neale-B_UKBB_EUR_2017
rs6713978	chr2:25120851	T	C	Trunk fat mass	UKBB	European	2017	-0.02257	331093	3.858e-20	Neale-B_UKBB_EUR_2017
rs6756609	chr2:25121125	A	C	Trunk fat mass	UKBB	European	2017	0.02254	331093	4.265e-20	Neale-B_UKBB_EUR_2017
rs6718510	chr2:25122323	A	C	Trunk fat mass	UKBB	European	2017	-0.02255	331093	4.087e-20	Neale-B_UKBB_EUR_2017
rs6718511	chr2:25122324	A	G	Trunk fat mass	UKBB	European	2017	-0.02258	331093	3.731e-20	Neale-B_UKBB_EUR_2017
rs4077678	chr2:25122840	C	G	Trunk fat mass	UKBB	European	2017	-0.02257	331093	3.819e-20	Neale-B_UKBB_EUR_2017
rs3903070	chr2:25123463	C	G	Trunk fat mass	UKBB	European	2017	-0.0224	331093	7.221e-20	Neale-B_UKBB_EUR_2017
rs6545806	chr2:25124348	A	G	Trunk fat mass	UKBB	European	2017	0.02256	331093	3.948e-20	Neale-B_UKBB_EUR_2017
rs1550110	chr2:25124563	T	C	Trunk fat mass	UKBB	European	2017	-0.02266	331093	2.791e-20	Neale-B_UKBB_EUR_2017
rs7563204	chr2:25125075	T	G	Trunk fat mass	UKBB	European	2017	-0.02259	331093	3.467e-20	Neale-B_UKBB_EUR_2017
rs876186	chr2:25125585	T	C	Trunk fat mass	UKBB	European	2017	0.02258	331093	3.597e-20	Neale-B_UKBB_EUR_2017
rs144916872	chr2:25125902	T	G	Trunk fat mass	UKBB	European	2017	0.02679	331093	8.966e-13	Neale-B_UKBB_EUR_2017
rs6712986	chr2:25126046	T	C	Trunk fat mass	UKBB	European	2017	-0.02637	331093	1.628e-12	Neale-B_UKBB_EUR_2017
rs6712981	chr2:25126230	A	G	Trunk fat mass	UKBB	European	2017	-0.02256	331093	3.929e-20	Neale-B_UKBB_EUR_2017
rs6726199	chr2:25126328	C	G	Trunk fat mass	UKBB	European	2017	0.02243	331093	6.427e-20	Neale-B_UKBB_EUR_2017
rs6545809	chr2:25126715	T	C	Trunk fat mass	UKBB	European	2017	0.02238	331093	7.775e-20	Neale-B_UKBB_EUR_2017
rs34697209	chr2:25127394	A	G	Trunk fat mass	UKBB	European	2017	-0.02168	331093	1.578e-18	Neale-B_UKBB_EUR_2017
rs6717671	chr2:25127614	A	G	Trunk fat mass	UKBB	European	2017	-0.02266	331093	2.653e-20	Neale-B_UKBB_EUR_2017
rs6706316	chr2:25128351	C	G	Trunk fat mass	UKBB	European	2017	-0.02264	331093	2.858e-20	Neale-B_UKBB_EUR_2017
rs6721750	chr2:25128719	A	G	Trunk fat mass	UKBB	European	2017	-0.02258	331093	3.719e-20	Neale-B_UKBB_EUR_2017
rs6724772	chr2:25128730	T	C	Trunk fat mass	UKBB	European	2017	-0.02258	331093	3.637e-20	Neale-B_UKBB_EUR_2017
rs6545812	chr2:25129385	A	G	Trunk fat mass	UKBB	European	2017	0.02823	331093	3.002e-12	Neale-B_UKBB_EUR_2017
rs6725517	chr2:25129473	A	G	Trunk fat mass	UKBB	European	2017	-0.0218	331093	1.015e-18	Neale-B_UKBB_EUR_2017
rs7576172	chr2:25129787	A	G	Trunk fat mass	UKBB	European	2017	-0.02254	331093	4.161e-20	Neale-B_UKBB_EUR_2017
rs7565460	chr2:25130073	T	C	Trunk fat mass	UKBB	European	2017	0.02257	331093	3.789e-20	Neale-B_UKBB_EUR_2017
rs10200566	chr2:25130462	T	G	Trunk fat mass	UKBB	European	2017	-0.02247	331093	6.107e-20	Neale-B_UKBB_EUR_2017
rs10198275	chr2:25130542	A	C	Trunk fat mass	UKBB	European	2017	-0.02258	331093	3.58e-20	Neale-B_UKBB_EUR_2017
rs10198356	chr2:25130592	A	G	Trunk fat mass	UKBB	European	2017	-0.0226	331093	3.351e-20	Neale-B_UKBB_EUR_2017
rs10186242	chr2:25130684	T	C	Trunk fat mass	UKBB	European	2017	0.02259	331093	3.429e-20	Neale-B_UKBB_EUR_2017
rs6733224	chr2:25130907	T	C	Trunk fat mass	UKBB	European	2017	-0.02258	331093	3.625e-20	Neale-B_UKBB_EUR_2017
rs6730191	chr2:25130920	A	G	Trunk fat mass	UKBB	European	2017	-0.02258	331093	3.563e-20	Neale-B_UKBB_EUR_2017
rs6736210	chr2:25131161	T	C	Trunk fat mass	UKBB	European	2017	-0.0226	331093	3.355e-20	Neale-B_UKBB_EUR_2017
rs6718628	chr2:25131170	C	G	Trunk fat mass	UKBB	European	2017	-0.02259	331093	3.465e-20	Neale-B_UKBB_EUR_2017
rs6545813	chr2:25131287	T	C	Trunk fat mass	UKBB	European	2017	0.02258	331093	3.566e-20	Neale-B_UKBB_EUR_2017
rs6545814	chr2:25131316	A	G	Trunk fat mass	UKBB	European	2017	-0.02251	331093	4.557e-20	Neale-B_UKBB_EUR_2017
rs11900505	chr2:25131986	A	C	Trunk fat mass	UKBB	European	2017	-0.02238	331093	7.461e-20	Neale-B_UKBB_EUR_2017
rs6722587	chr2:25132192	A	C	Trunk fat mass	UKBB	European	2017	0.02265	331093	2.75e-20	Neale-B_UKBB_EUR_2017
rs6744205	chr2:25133148	T	C	Trunk fat mass	UKBB	European	2017	-0.02253	331093	4.588e-20	Neale-B_UKBB_EUR_2017
rs6754997	chr2:25133750	A	G	Trunk fat mass	UKBB	European	2017	0.02276	331093	1.948e-20	Neale-B_UKBB_EUR_2017
rs13035244	chr2:25134009	T	C	Trunk fat mass	UKBB	European	2017	-0.02284	331093	1.646e-20	Neale-B_UKBB_EUR_2017
rs13003430	chr2:25134344	T	C	Trunk fat mass	UKBB	European	2017	-0.02277	331093	1.917e-20	Neale-B_UKBB_EUR_2017
rs2384061	chr2:25135620	A	G	Trunk fat mass	UKBB	European	2017	0.02204	331093	4.863e-19	Neale-B_UKBB_EUR_2017
rs10203386	chr2:25136866	A	T	Trunk fat mass	UKBB	European	2017	0.02293	331093	1.049e-20	Neale-B_UKBB_EUR_2017
rs10203482	chr2:25136916	T	C	Trunk fat mass	UKBB	European	2017	-0.02313	331093	5.466e-21	Neale-B_UKBB_EUR_2017
rs10206196	chr2:25137323	T	C	Trunk fat mass	UKBB	European	2017	-0.02211	331093	2.396e-19	Neale-B_UKBB_EUR_2017
rs78989253	chr2:25137784	C	G	Trunk fat mass	UKBB	European	2017	-0.02831	331093	3.523e-12	Neale-B_UKBB_EUR_2017
rs6737082	chr2:25138040	A	C	Trunk fat mass	UKBB	European	2017	-0.02115	331093	5.908e-18	Neale-B_UKBB_EUR_2017
rs55784418	chr2:25139230	A	G	Trunk fat mass	UKBB	European	2017	-0.02882	331093	3.117e-12	Neale-B_UKBB_EUR_2017
rs59117299	chr2:25140389	T	C	Trunk fat mass	UKBB	European	2017	0.02878	331093	1.768e-12	Neale-B_UKBB_EUR_2017
rs61732745	chr2:25141434	A	G	Trunk fat mass	UKBB	European	2017	0.02851	331093	2.833e-12	Neale-B_UKBB_EUR_2017
rs11676272	chr2:25141538	A	G	Trunk fat mass	UKBB	European	2017	-0.02336	331093	1.117e-21	Neale-B_UKBB_EUR_2017
rs6746013	chr2:25143649	C	G	Trunk fat mass	UKBB	European	2017	-0.02383	331093	1.788e-22	Neale-B_UKBB_EUR_2017
rs75698381	chr2:25143873	A	G	Trunk fat mass	UKBB	European	2017	0.02895	331093	2.596e-12	Neale-B_UKBB_EUR_2017
rs59086897	chr2:25145173	A	T	Trunk fat mass	UKBB	European	2017	0.02386	331093	1.616e-22	Neale-B_UKBB_EUR_2017
rs6719538	chr2:25149531	A	G	Trunk fat mass	UKBB	European	2017	0.02875	331093	2.02e-12	Neale-B_UKBB_EUR_2017
rs6749422	chr2:25150011	C	G	Trunk fat mass	UKBB	European	2017	-0.02413	331093	5.919e-23	Neale-B_UKBB_EUR_2017
rs6752378	chr2:25150116	A	C	Trunk fat mass	UKBB	European	2017	0.02414	331093	5.569e-23	Neale-B_UKBB_EUR_2017
rs10182181	chr2:25150296	A	G	Trunk fat mass	UKBB	European	2017	-0.02409	331093	6.958e-23	Neale-B_UKBB_EUR_2017
rs10182458	chr2:25150641	A	G	Trunk fat mass	UKBB	European	2017	-0.02409	331093	6.894e-23	Neale-B_UKBB_EUR_2017
rs10185143	chr2:25150758	T	C	Trunk fat mass	UKBB	European	2017	-0.02349	331093	8.557e-22	Neale-B_UKBB_EUR_2017
rs7566023	chr2:25151872	A	G	Trunk fat mass	UKBB	European	2017	-0.02155	331093	1.411e-13	Neale-B_UKBB_EUR_2017
rs7569646	chr2:25152800	A	G	Trunk fat mass	UKBB	European	2017	-0.01694	331093	2.634e-11	Neale-B_UKBB_EUR_2017
rs6736052	chr2:25153918	A	G	Trunk fat mass	UKBB	European	2017	0.02161	331093	1.182e-13	Neale-B_UKBB_EUR_2017
rs6726261	chr2:25153986	T	C	Trunk fat mass	UKBB	European	2017	-0.01684	331093	3.372e-11	Neale-B_UKBB_EUR_2017
rs4558547	chr2:25154587	A	G	Trunk fat mass	UKBB	European	2017	-0.02165	331093	1.067e-13	Neale-B_UKBB_EUR_2017
rs75503394	chr2:25155419	T	C	Trunk fat mass	UKBB	European	2017	0.02777	331093	2.436e-11	Neale-B_UKBB_EUR_2017
rs2384054	chr2:25156773	T	C	Trunk fat mass	UKBB	European	2017	-0.02423	331093	3.575e-23	Neale-B_UKBB_EUR_2017
rs713586	chr2:25158008	T	C	Trunk fat mass	UKBB	European	2017	-0.02431	331093	2.429e-23	Neale-B_UKBB_EUR_2017
rs713587	chr2:25158281	T	C	Trunk fat mass	UKBB	European	2017	0.02422	331093	3.73e-23	Neale-B_UKBB_EUR_2017
rs6728219	chr2:25159172	T	C	Trunk fat mass	UKBB	European	2017	-0.02368	331093	4.212e-22	Neale-B_UKBB_EUR_2017
rs6738297	chr2:25159372	A	G	Trunk fat mass	UKBB	European	2017	0.01629	331093	3.264e-10	Neale-B_UKBB_EUR_2017
rs6738433	chr2:25159501	C	G	Trunk fat mass	UKBB	European	2017	0.02371	331093	3.802e-22	Neale-B_UKBB_EUR_2017
rs59989839	chr2:25159533	T	C	Trunk fat mass	UKBB	European	2017	0.0163	331093	3.259e-10	Neale-B_UKBB_EUR_2017
rs10865320	chr2:25159780	A	G	Trunk fat mass	UKBB	European	2017	-0.02372	331093	3.67e-22	Neale-B_UKBB_EUR_2017
rs10865321	chr2:25159855	T	C	Trunk fat mass	UKBB	European	2017	-0.02375	331093	3.707e-22	Neale-B_UKBB_EUR_2017
rs10865322	chr2:25159858	A	G	Trunk fat mass	UKBB	European	2017	-0.02377	331093	3.439e-22	Neale-B_UKBB_EUR_2017
rs4343432	chr2:25161236	A	G	Trunk fat mass	UKBB	European	2017	-0.02378	331093	2.575e-22	Neale-B_UKBB_EUR_2017
rs4459693	chr2:25161265	T	G	Trunk fat mass	UKBB	European	2017	0.02377	331093	2.712e-22	Neale-B_UKBB_EUR_2017
rs4430895	chr2:25161386	T	C	Trunk fat mass	UKBB	European	2017	0.02381	331093	2.262e-22	Neale-B_UKBB_EUR_2017
rs3731623	chr2:25163783	T	C	Trunk fat mass	UKBB	European	2017	-0.02138	331093	2.144e-18	Neale-B_UKBB_EUR_2017
rs1172294	chr2:25169200	A	G	Trunk fat mass	UKBB	European	2017	-0.02148	331093	1.488e-18	Neale-B_UKBB_EUR_2017
rs754536	chr2:25176200	T	C	Trunk fat mass	UKBB	European	2017	-0.02003	331093	2.579e-16	Neale-B_UKBB_EUR_2017
rs754537	chr2:25176277	A	T	Trunk fat mass	UKBB	European	2017	0.01992	331093	3.765e-16	Neale-B_UKBB_EUR_2017
rs28445639	chr2:25182488	T	C	Trunk fat mass	UKBB	European	2017	0.02823	331093	1.417e-21	Neale-B_UKBB_EUR_2017
rs4665736	chr2:25187599	T	C	Trunk fat mass	UKBB	European	2017	-0.02152	331093	1.293e-18	Neale-B_UKBB_EUR_2017
rs58048722	chr2:25187825	T	C	Trunk fat mass	UKBB	European	2017	-0.02148	331093	1.48e-18	Neale-B_UKBB_EUR_2017
rs2118826	chr2:25191745	A	T	Trunk fat mass	UKBB	European	2017	0.0214	331093	2.059e-18	Neale-B_UKBB_EUR_2017
rs1470039	chr2:25193469	C	G	Trunk fat mass	UKBB	European	2017	-0.02152	331093	1.348e-18	Neale-B_UKBB_EUR_2017
rs6749646	chr2:25193998	A	T	Trunk fat mass	UKBB	European	2017	-0.02821	331093	1.611e-21	Neale-B_UKBB_EUR_2017
rs76286777	chr2:25195577	T	C	Trunk fat mass	UKBB	European	2017	-0.02828	331093	1.107e-21	Neale-B_UKBB_EUR_2017
rs13388020	chr2:25196266	C	G	Trunk fat mass	UKBB	European	2017	0.02796	331093	3.756e-21	Neale-B_UKBB_EUR_2017
rs75421120	chr2:25200085	A	G	Trunk fat mass	UKBB	European	2017	0.02789	331093	5.663e-21	Neale-B_UKBB_EUR_2017
rs80078501	chr2:25200871	A	G	Trunk fat mass	UKBB	European	2017	0.03301	331093	2.854e-15	Neale-B_UKBB_EUR_2017
rs11682135	chr2:25205377	A	G	Trunk fat mass	UKBB	European	2017	-0.02121	331093	4.191e-18	Neale-B_UKBB_EUR_2017
rs1982200	chr2:25205427	T	C	Trunk fat mass	UKBB	European	2017	-0.02122	331093	3.978e-18	Neale-B_UKBB_EUR_2017
rs12618252	chr2:25207950	A	G	Trunk fat mass	UKBB	European	2017	-0.02125	331093	3.646e-18	Neale-B_UKBB_EUR_2017
rs75147138	chr2:25212294	T	C	Trunk fat mass	UKBB	European	2017	0.03259	331093	2.454e-14	Neale-B_UKBB_EUR_2017
rs4665276	chr2:25213333	T	C	Trunk fat mass	UKBB	European	2017	-0.02128	331093	3.313e-18	Neale-B_UKBB_EUR_2017
rs4303677	chr2:25221440	T	C	Trunk fat mass	UKBB	European	2017	0.03298	331093	2.688e-15	Neale-B_UKBB_EUR_2017
rs62140636	chr2:25233811	T	C	Trunk fat mass	UKBB	European	2017	0.02099	331093	8.602e-18	Neale-B_UKBB_EUR_2017
rs76629501	chr2:25233822	C	G	Trunk fat mass	UKBB	European	2017	-0.02762	331093	1.196e-20	Neale-B_UKBB_EUR_2017
rs11125884	chr2:25239264	A	G	Trunk fat mass	UKBB	European	2017	0.02112	331093	5.478e-18	Neale-B_UKBB_EUR_2017
rs12466350	chr2:25239969	T	C	Trunk fat mass	UKBB	European	2017	-0.02081	331093	1.612e-17	Neale-B_UKBB_EUR_2017
rs77848049	chr2:25240067	A	G	Trunk fat mass	UKBB	European	2017	0.0278	331093	6.681e-21	Neale-B_UKBB_EUR_2017
rs56159942	chr2:25242274	A	G	Trunk fat mass	UKBB	European	2017	0.0278	331093	6.531e-21	Neale-B_UKBB_EUR_2017
rs11689570	chr2:25245500	A	G	Trunk fat mass	UKBB	European	2017	-0.02085	331093	1.426e-17	Neale-B_UKBB_EUR_2017
rs59902158	chr2:25253528	A	G	Trunk fat mass	UKBB	European	2017	0.02781	331093	6.848e-21	Neale-B_UKBB_EUR_2017
rs6734834	chr2:25254735	T	G	Trunk fat mass	UKBB	European	2017	-0.02803	331093	3.947e-21	Neale-B_UKBB_EUR_2017
rs13003179	chr2:25269194	T	C	Trunk fat mass	UKBB	European	2017	-0.02101	331093	9.217e-18	Neale-B_UKBB_EUR_2017
rs6720580	chr2:25270433	T	C	Trunk fat mass	UKBB	European	2017	0.02098	331093	1.036e-17	Neale-B_UKBB_EUR_2017
rs56386733	chr2:25278829	C	G	Trunk fat mass	UKBB	European	2017	0.02775	331093	8.962e-21	Neale-B_UKBB_EUR_2017
rs59979714	chr2:25283747	T	C	Trunk fat mass	UKBB	European	2017	0.02771	331093	1.042e-20	Neale-B_UKBB_EUR_2017
rs1077492	chr2:25286435	T	C	Trunk fat mass	UKBB	European	2017	-0.02095	331093	1.259e-17	Neale-B_UKBB_EUR_2017
rs62143001	chr2:25288675	A	G	Trunk fat mass	UKBB	European	2017	-0.02098	331093	1.139e-17	Neale-B_UKBB_EUR_2017
rs1971136	chr2:25291539	T	C	Trunk fat mass	UKBB	European	2017	-0.02085	331093	1.857e-17	Neale-B_UKBB_EUR_2017
rs2384078	chr2:25294418	C	G	Trunk fat mass	UKBB	European	2017	0.02769	331093	1.335e-20	Neale-B_UKBB_EUR_2017
rs478222	chr2:25301755	A	T	Trunk fat mass	UKBB	European	2017	0.01609	331093	1.172e-10	Neale-B_UKBB_EUR_2017
rs17744531	chr2:25302846	A	G	Trunk fat mass	UKBB	European	2017	0.02262	331093	3.513e-17	Neale-B_UKBB_EUR_2017
rs493090	chr2:25303772	A	G	Trunk fat mass	UKBB	European	2017	-0.01634	331093	6.161e-11	Neale-B_UKBB_EUR_2017
rs17801121	chr2:25304287	T	C	Trunk fat mass	UKBB	European	2017	0.02265	331093	3.293e-17	Neale-B_UKBB_EUR_2017
rs567359	chr2:25304574	A	G	Trunk fat mass	UKBB	European	2017	0.01625	331093	7.798e-11	Neale-B_UKBB_EUR_2017
rs483428	chr2:25305136	T	C	Trunk fat mass	UKBB	European	2017	-0.01646	331093	4.482e-11	Neale-B_UKBB_EUR_2017
rs551573	chr2:25305504	A	G	Trunk fat mass	UKBB	European	2017	-0.01626	331093	7.541e-11	Neale-B_UKBB_EUR_2017
rs1530016	chr2:25305756	T	C	Trunk fat mass	UKBB	European	2017	-0.01646	331093	4.492e-11	Neale-B_UKBB_EUR_2017
rs530951	chr2:25307005	T	C	Trunk fat mass	UKBB	European	2017	-0.01646	331093	4.559e-11	Neale-B_UKBB_EUR_2017
rs72807668	chr2:25307080	A	T	Trunk fat mass	UKBB	European	2017	0.02269	331093	2.856e-17	Neale-B_UKBB_EUR_2017
rs565906	chr2:25308576	T	C	Trunk fat mass	UKBB	European	2017	0.01624	331093	8.155e-11	Neale-B_UKBB_EUR_2017
rs487617	chr2:25309756	C	G	Trunk fat mass	UKBB	European	2017	0.0165	331093	4.101e-11	Neale-B_UKBB_EUR_2017
rs512419	chr2:25310155	T	G	Trunk fat mass	UKBB	European	2017	-0.01647	331093	4.435e-11	Neale-B_UKBB_EUR_2017
rs564667	chr2:25310860	A	T	Trunk fat mass	UKBB	European	2017	0.01789	331093	4.833e-13	Neale-B_UKBB_EUR_2017
rs546217	chr2:25311537	A	C	Trunk fat mass	UKBB	European	2017	0.01785	331093	5.37e-13	Neale-B_UKBB_EUR_2017
rs491147	chr2:25313001	C	G	Trunk fat mass	UKBB	European	2017	0.02261	331093	3.927e-17	Neale-B_UKBB_EUR_2017
rs2918630	chr2:25314186	T	C	Trunk fat mass	UKBB	European	2017	0.01781	331093	6.095e-13	Neale-B_UKBB_EUR_2017
rs2043761	chr2:25315233	A	G	Trunk fat mass	UKBB	European	2017	0.03108	331093	2.22e-13	Neale-B_UKBB_EUR_2017
rs492393	chr2:25315511	A	G	Trunk fat mass	UKBB	European	2017	-0.01635	331093	6.136e-11	Neale-B_UKBB_EUR_2017
rs2917916	chr2:25316336	A	C	Trunk fat mass	UKBB	European	2017	0.01777	331093	6.799e-13	Neale-B_UKBB_EUR_2017
rs522806	chr2:25316584	A	C	Trunk fat mass	UKBB	European	2017	-0.01637	331093	5.866e-11	Neale-B_UKBB_EUR_2017
rs2438679	chr2:25317653	T	C	Trunk fat mass	UKBB	European	2017	-0.01783	331093	5.732e-13	Neale-B_UKBB_EUR_2017
rs475868	chr2:25318059	A	G	Trunk fat mass	UKBB	European	2017	0.01781	331093	6.026e-13	Neale-B_UKBB_EUR_2017
rs480319	chr2:25318522	A	G	Trunk fat mass	UKBB	European	2017	-0.01621	331093	9.045e-11	Neale-B_UKBB_EUR_2017
rs563590	chr2:25331172	A	G	Trunk fat mass	UKBB	European	2017	0.01799	331093	3.796e-13	Neale-B_UKBB_EUR_2017
rs488817	chr2:25332696	T	C	Trunk fat mass	UKBB	European	2017	-0.0166	331093	3.44e-11	Neale-B_UKBB_EUR_2017
rs72807674	chr2:25333105	A	C	Trunk fat mass	UKBB	European	2017	-0.02236	331093	6.943e-17	Neale-B_UKBB_EUR_2017
rs519111	chr2:25333735	T	C	Trunk fat mass	UKBB	European	2017	0.01651	331093	4.42e-11	Neale-B_UKBB_EUR_2017
rs72807675	chr2:25334282	A	C	Trunk fat mass	UKBB	European	2017	0.02269	331093	3.24e-17	Neale-B_UKBB_EUR_2017
rs839652	chr2:25334340	T	C	Trunk fat mass	UKBB	European	2017	-0.01653	331093	4.181e-11	Neale-B_UKBB_EUR_2017
rs497567	chr2:25335089	A	G	Trunk fat mass	UKBB	European	2017	-0.01652	331093	4.351e-11	Neale-B_UKBB_EUR_2017
rs11684464	chr2:25340610	A	G	Trunk fat mass	UKBB	European	2017	0.01593	331093	2.06e-10	Neale-B_UKBB_EUR_2017
rs7575363	chr2:25342914	A	G	Trunk fat mass	UKBB	European	2017	-0.02072	331093	8.625e-15	Neale-B_UKBB_EUR_2017
rs72807681	chr2:25343797	T	G	Trunk fat mass	UKBB	European	2017	0.02085	331093	6.42e-15	Neale-B_UKBB_EUR_2017
rs72807682	chr2:25343820	A	G	Trunk fat mass	UKBB	European	2017	0.02087	331093	5.961e-15	Neale-B_UKBB_EUR_2017
rs10196507	chr2:25348584	A	G	Trunk fat mass	UKBB	European	2017	-0.01747	331093	1.04e-11	Neale-B_UKBB_EUR_2017
rs10170104	chr2:25351693	C	G	Trunk fat mass	UKBB	European	2017	0.02175	331093	8.112e-16	Neale-B_UKBB_EUR_2017
rs2304572	chr2:25353279	T	C	Trunk fat mass	UKBB	European	2017	0.02956	331093	2.845e-12	Neale-B_UKBB_EUR_2017
rs3731631	chr2:25359422	A	G	Trunk fat mass	UKBB	European	2017	0.02041	331093	2.002e-14	Neale-B_UKBB_EUR_2017
rs57703366	chr2:25364914	A	G	Trunk fat mass	UKBB	European	2017	0.02312	331093	4.896e-19	Neale-B_UKBB_EUR_2017
rs13393059	chr2:25376025	T	C	Trunk fat mass	UKBB	European	2017	0.02319	331093	4.048e-19	Neale-B_UKBB_EUR_2017
rs57457259	chr2:25378422	T	C	Trunk fat mass	UKBB	European	2017	0.02328	331093	2.916e-19	Neale-B_UKBB_EUR_2017
rs11892647	chr2:25379019	T	C	Trunk fat mass	UKBB	European	2017	0.02326	331093	3.15e-19	Neale-B_UKBB_EUR_2017
rs6545975	chr2:25385485	T	C	Trunk fat mass	UKBB	European	2017	-0.01843	331093	1.425e-13	Neale-B_UKBB_EUR_2017
rs115708345	chr2:25386524	C	G	Trunk fat mass	UKBB	European	2017	0.03021	331093	1.19e-12	Neale-B_UKBB_EUR_2017
rs934778	chr2:25389224	A	G	Trunk fat mass	UKBB	European	2017	-0.02333	331093	4.855e-19	Neale-B_UKBB_EUR_2017
rs1009388	chr2:25391101	C	G	Trunk fat mass	UKBB	European	2017	0.02012	331093	1.299e-13	Neale-B_UKBB_EUR_2017
rs74580656	chr2:25451789	T	C	Trunk fat mass	UKBB	European	2017	0.01956	331093	7.52e-12	Neale-B_UKBB_EUR_2017
rs12991495	chr2:25486770	T	C	Trunk fat mass	UKBB	European	2017	0.01682	331093	1.874e-10	Neale-B_UKBB_EUR_2017
rs12468863	chr2:26940294	T	C	Trunk fat mass	UKBB	European	2017	-0.01647	331093	2.119e-11	Neale-B_UKBB_EUR_2017
rs2384463	chr2:26942256	A	G	Trunk fat mass	UKBB	European	2017	0.01753	331093	8.877e-13	Neale-B_UKBB_EUR_2017
rs4665896	chr2:26943117	T	C	Trunk fat mass	UKBB	European	2017	-0.01752	331093	8.812e-13	Neale-B_UKBB_EUR_2017
rs12992959	chr2:26943773	C	G	Trunk fat mass	UKBB	European	2017	0.01723	331093	2.049e-12	Neale-B_UKBB_EUR_2017
rs34391923	chr2:26943838	T	C	Trunk fat mass	UKBB	European	2017	-0.01748	331093	9.769e-13	Neale-B_UKBB_EUR_2017
rs34552049	chr2:26944300	A	G	Trunk fat mass	UKBB	European	2017	0.01753	331093	8.078e-13	Neale-B_UKBB_EUR_2017
rs7584568	chr2:26945293	A	G	Trunk fat mass	UKBB	European	2017	-0.01724	331093	1.833e-12	Neale-B_UKBB_EUR_2017
rs1320841	chr2:26945566	C	G	Trunk fat mass	UKBB	European	2017	-0.01726	331093	1.719e-12	Neale-B_UKBB_EUR_2017
rs4665897	chr2:26946808	T	C	Trunk fat mass	UKBB	European	2017	-0.01728	331093	1.663e-12	Neale-B_UKBB_EUR_2017
rs35486562	chr2:26947093	T	C	Trunk fat mass	UKBB	European	2017	0.01736	331093	1.301e-12	Neale-B_UKBB_EUR_2017
rs4665898	chr2:26947724	A	G	Trunk fat mass	UKBB	European	2017	0.01738	331093	1.25e-12	Neale-B_UKBB_EUR_2017
rs4665899	chr2:26947871	A	G	Trunk fat mass	UKBB	European	2017	-0.01736	331093	1.3e-12	Neale-B_UKBB_EUR_2017
rs7595637	chr2:26948182	A	G	Trunk fat mass	UKBB	European	2017	-0.0173	331093	1.59e-12	Neale-B_UKBB_EUR_2017
rs7595648	chr2:26948209	A	G	Trunk fat mass	UKBB	European	2017	-0.0173	331093	1.581e-12	Neale-B_UKBB_EUR_2017
rs7586627	chr2:26948279	T	C	Trunk fat mass	UKBB	European	2017	0.0173	331093	1.59e-12	Neale-B_UKBB_EUR_2017
rs12463727	chr2:26948413	A	G	Trunk fat mass	UKBB	European	2017	-0.01731	331093	1.524e-12	Neale-B_UKBB_EUR_2017
rs1320840	chr2:26949179	A	G	Trunk fat mass	UKBB	European	2017	0.01734	331093	1.392e-12	Neale-B_UKBB_EUR_2017
rs935166	chr2:26949366	A	G	Trunk fat mass	UKBB	European	2017	-0.0167	331093	8.624e-12	Neale-B_UKBB_EUR_2017
rs1731260	chr2:26953354	T	G	Trunk fat mass	UKBB	European	2017	0.01757	331093	7.253e-13	Neale-B_UKBB_EUR_2017
rs1627854	chr2:26953540	A	G	Trunk fat mass	UKBB	European	2017	-0.01755	331093	7.859e-13	Neale-B_UKBB_EUR_2017
rs1731259	chr2:26953582	T	G	Trunk fat mass	UKBB	European	2017	-0.01756	331093	7.659e-13	Neale-B_UKBB_EUR_2017
rs1631026	chr2:26953850	T	C	Trunk fat mass	UKBB	European	2017	0.01753	331093	8.34e-13	Neale-B_UKBB_EUR_2017
rs12472757	chr2:26954217	T	C	Trunk fat mass	UKBB	European	2017	-0.01723	331093	1.942e-12	Neale-B_UKBB_EUR_2017
rs3739081	chr2:26955621	A	G	Trunk fat mass	UKBB	European	2017	0.01695	331093	4.382e-12	Neale-B_UKBB_EUR_2017
rs1275943	chr2:26956997	A	G	Trunk fat mass	UKBB	European	2017	0.01717	331093	2.327e-12	Neale-B_UKBB_EUR_2017
rs1275942	chr2:26957060	A	G	Trunk fat mass	UKBB	European	2017	0.01697	331093	4.027e-12	Neale-B_UKBB_EUR_2017
rs1275941	chr2:26957396	A	C	Trunk fat mass	UKBB	European	2017	0.01704	331093	3.299e-12	Neale-B_UKBB_EUR_2017
rs12475388	chr2:27039792	A	G	Trunk fat mass	UKBB	European	2017	-0.01674	331093	9.779e-12	Neale-B_UKBB_EUR_2017
rs10184223	chr2:36735024	T	G	Trunk fat mass	UKBB	European	2017	0.01727	331093	2.571e-11	Neale-B_UKBB_EUR_2017
rs1523785	chr2:36737784	A	G	Trunk fat mass	UKBB	European	2017	0.01678	331093	2.355e-10	Neale-B_UKBB_EUR_2017
rs3770833	chr2:36738571	T	C	Trunk fat mass	UKBB	European	2017	0.01721	331093	2.965e-11	Neale-B_UKBB_EUR_2017
rs3770832	chr2:36738630	A	C	Trunk fat mass	UKBB	European	2017	0.01723	331093	2.844e-11	Neale-B_UKBB_EUR_2017
rs2293254	chr2:36740643	C	G	Trunk fat mass	UKBB	European	2017	-0.01678	331093	8.223e-11	Neale-B_UKBB_EUR_2017
rs6759705	chr2:36741750	T	C	Trunk fat mass	UKBB	European	2017	-0.01693	331093	5.517e-11	Neale-B_UKBB_EUR_2017
rs2287082	chr2:36745012	A	C	Trunk fat mass	UKBB	European	2017	0.01694	331093	8.587e-11	Neale-B_UKBB_EUR_2017
rs3815552	chr2:36745238	A	G	Trunk fat mass	UKBB	European	2017	-0.01683	331093	1.128e-10	Neale-B_UKBB_EUR_2017
rs3755197	chr2:36757349	T	G	Trunk fat mass	UKBB	European	2017	0.01622	331093	2.405e-10	Neale-B_UKBB_EUR_2017
rs11681392	chr2:36758100	T	G	Trunk fat mass	UKBB	European	2017	0.01684	331093	9.267e-11	Neale-B_UKBB_EUR_2017
rs3770821	chr2:36762126	T	C	Trunk fat mass	UKBB	European	2017	-0.0178	331093	9.803e-12	Neale-B_UKBB_EUR_2017
rs848518	chr2:36763205	T	G	Trunk fat mass	UKBB	European	2017	0.01616	331093	2.284e-10	Neale-B_UKBB_EUR_2017
rs848517	chr2:36763362	A	G	Trunk fat mass	UKBB	European	2017	0.01639	331093	1.506e-10	Neale-B_UKBB_EUR_2017
rs3770820	chr2:36763620	T	C	Trunk fat mass	UKBB	European	2017	0.01637	331093	3.942e-10	Neale-B_UKBB_EUR_2017
rs12620308	chr2:36769028	A	G	Trunk fat mass	UKBB	European	2017	0.01829	331093	1.806e-12	Neale-B_UKBB_EUR_2017
rs12620267	chr2:36769029	A	C	Trunk fat mass	UKBB	European	2017	0.01825	331093	2.034e-12	Neale-B_UKBB_EUR_2017
rs981355	chr2:36770401	T	C	Trunk fat mass	UKBB	European	2017	0.0171	331093	4.726e-11	Neale-B_UKBB_EUR_2017
rs10179862	chr2:36770574	A	G	Trunk fat mass	UKBB	European	2017	-0.01672	331093	8.368e-11	Neale-B_UKBB_EUR_2017
rs12712508	chr2:36771309	A	G	Trunk fat mass	UKBB	European	2017	-0.01693	331093	3.515e-11	Neale-B_UKBB_EUR_2017
rs10210291	chr2:36772703	T	C	Trunk fat mass	UKBB	European	2017	0.01805	331093	4.867e-12	Neale-B_UKBB_EUR_2017
rs3755196	chr2:36773071	A	G	Trunk fat mass	UKBB	European	2017	-0.01897	331093	5.376e-13	Neale-B_UKBB_EUR_2017
rs1045543	chr2:36776271	C	G	Trunk fat mass	UKBB	European	2017	-0.01855	331093	8.823e-13	Neale-B_UKBB_EUR_2017
rs9295	chr2:36777825	A	G	Trunk fat mass	UKBB	European	2017	0.0204	331093	3.297e-14	Neale-B_UKBB_EUR_2017
rs10189344	chr2:36778887	A	C	Trunk fat mass	UKBB	European	2017	-0.0186	331093	6.907e-13	Neale-B_UKBB_EUR_2017
rs10180760	chr2:36779144	T	G	Trunk fat mass	UKBB	European	2017	-0.01641	331093	8.824e-11	Neale-B_UKBB_EUR_2017
rs10172196	chr2:36780549	A	G	Trunk fat mass	UKBB	European	2017	0.02044	331093	1.688e-14	Neale-B_UKBB_EUR_2017
rs3770811	chr2:36780780	A	G	Trunk fat mass	UKBB	European	2017	0.01727	331093	1.56e-11	Neale-B_UKBB_EUR_2017
rs3770809	chr2:36780952	A	C	Trunk fat mass	UKBB	European	2017	0.01753	331093	5.791e-12	Neale-B_UKBB_EUR_2017
rs1533949	chr2:36781020	A	G	Trunk fat mass	UKBB	European	2017	0.01847	331093	5.553e-13	Neale-B_UKBB_EUR_2017
rs1533948	chr2:36781138	A	G	Trunk fat mass	UKBB	European	2017	-0.01732	331093	1.014e-11	Neale-B_UKBB_EUR_2017
rs1533947	chr2:36781187	A	G	Trunk fat mass	UKBB	European	2017	-0.01706	331093	2.235e-11	Neale-B_UKBB_EUR_2017
rs1533946	chr2:36781401	T	C	Trunk fat mass	UKBB	European	2017	-0.01742	331093	7.618e-12	Neale-B_UKBB_EUR_2017
rs2160404	chr2:36781943	A	T	Trunk fat mass	UKBB	European	2017	-0.01743	331093	7.783e-12	Neale-B_UKBB_EUR_2017
rs10178965	chr2:36782656	A	G	Trunk fat mass	UKBB	European	2017	0.01767	331093	3.919e-12	Neale-B_UKBB_EUR_2017
rs10194100	chr2:36783127	T	C	Trunk fat mass	UKBB	European	2017	-0.01789	331093	2.07e-12	Neale-B_UKBB_EUR_2017
rs10181664	chr2:36783215	T	C	Trunk fat mass	UKBB	European	2017	0.01909	331093	5.074e-13	Neale-B_UKBB_EUR_2017
rs17019087	chr2:36783599	T	C	Trunk fat mass	UKBB	European	2017	-0.01812	331093	8.869e-13	Neale-B_UKBB_EUR_2017
rs10175266	chr2:36784987	A	G	Trunk fat mass	UKBB	European	2017	-0.01831	331093	5.497e-13	Neale-B_UKBB_EUR_2017
rs3770799	chr2:36788616	A	G	Trunk fat mass	UKBB	European	2017	-0.01831	331093	5.495e-13	Neale-B_UKBB_EUR_2017
rs13410783	chr2:36789166	A	G	Trunk fat mass	UKBB	European	2017	-0.01834	331093	5.003e-13	Neale-B_UKBB_EUR_2017
rs11686443	chr2:36789757	A	G	Trunk fat mass	UKBB	European	2017	-0.01748	331093	6.763e-12	Neale-B_UKBB_EUR_2017
rs2160403	chr2:36789975	A	G	Trunk fat mass	UKBB	European	2017	-0.01745	331093	7.32e-12	Neale-B_UKBB_EUR_2017
rs2110987	chr2:36790013	T	C	Trunk fat mass	UKBB	European	2017	-0.01757	331093	5.167e-12	Neale-B_UKBB_EUR_2017
rs13406169	chr2:36791184	T	C	Trunk fat mass	UKBB	European	2017	-0.01734	331093	9.982e-12	Neale-B_UKBB_EUR_2017
rs13406184	chr2:36791226	T	C	Trunk fat mass	UKBB	European	2017	-0.01738	331093	9.05e-12	Neale-B_UKBB_EUR_2017
rs34425257	chr2:36792274	A	C	Trunk fat mass	UKBB	European	2017	-0.01751	331093	4.389e-12	Neale-B_UKBB_EUR_2017
rs17488036	chr2:36792294	C	G	Trunk fat mass	UKBB	European	2017	-0.0175	331093	4.633e-12	Neale-B_UKBB_EUR_2017
rs1179498	chr2:36793953	A	T	Trunk fat mass	UKBB	European	2017	-0.01759	331093	3.021e-12	Neale-B_UKBB_EUR_2017
rs848636	chr2:36794288	T	G	Trunk fat mass	UKBB	European	2017	-0.01763	331093	2.763e-12	Neale-B_UKBB_EUR_2017
rs848635	chr2:36794316	T	C	Trunk fat mass	UKBB	European	2017	0.01763	331093	2.749e-12	Neale-B_UKBB_EUR_2017
rs13398345	chr2:36794661	T	C	Trunk fat mass	UKBB	European	2017	-0.01748	331093	4.774e-12	Neale-B_UKBB_EUR_2017
rs3770797	chr2:36796085	A	G	Trunk fat mass	UKBB	European	2017	0.01716	331093	1.422e-11	Neale-B_UKBB_EUR_2017
rs848631	chr2:36797138	T	C	Trunk fat mass	UKBB	European	2017	0.01766	331093	2.839e-12	Neale-B_UKBB_EUR_2017
rs848630	chr2:36798221	A	T	Trunk fat mass	UKBB	European	2017	0.01744	331093	5.712e-12	Neale-B_UKBB_EUR_2017
rs848629	chr2:36798415	T	C	Trunk fat mass	UKBB	European	2017	0.0176	331093	3.821e-12	Neale-B_UKBB_EUR_2017
rs848627	chr2:36798912	T	G	Trunk fat mass	UKBB	European	2017	-0.01759	331093	3.545e-12	Neale-B_UKBB_EUR_2017
rs848624	chr2:36801318	T	C	Trunk fat mass	UKBB	European	2017	-0.01737	331093	6.729e-12	Neale-B_UKBB_EUR_2017
rs2022211	chr2:36801857	T	C	Trunk fat mass	UKBB	European	2017	-0.01751	331093	4.884e-12	Neale-B_UKBB_EUR_2017
rs6728602	chr2:36802846	C	G	Trunk fat mass	UKBB	European	2017	-0.01729	331093	1.008e-11	Neale-B_UKBB_EUR_2017
rs9917316	chr2:36803440	T	C	Trunk fat mass	UKBB	European	2017	0.01731	331093	9.707e-12	Neale-B_UKBB_EUR_2017
rs9917318	chr2:36803569	T	C	Trunk fat mass	UKBB	European	2017	0.01755	331093	4.978e-12	Neale-B_UKBB_EUR_2017
rs10197570	chr2:36803890	T	G	Trunk fat mass	UKBB	European	2017	0.01721	331093	9.375e-12	Neale-B_UKBB_EUR_2017
rs2110986	chr2:36804789	T	C	Trunk fat mass	UKBB	European	2017	-0.01732	331093	9.447e-12	Neale-B_UKBB_EUR_2017
rs2075226	chr2:36805676	A	G	Trunk fat mass	UKBB	European	2017	-0.0172	331093	1.29e-11	Neale-B_UKBB_EUR_2017
rs2072534	chr2:36806021	A	G	Trunk fat mass	UKBB	European	2017	0.01677	331093	3.918e-11	Neale-B_UKBB_EUR_2017
rs2072533	chr2:36806051	A	G	Trunk fat mass	UKBB	European	2017	-0.01674	331093	4.105e-11	Neale-B_UKBB_EUR_2017
rs55700228	chr2:36806358	A	G	Trunk fat mass	UKBB	European	2017	-0.01725	331093	1.122e-11	Neale-B_UKBB_EUR_2017
rs848640	chr2:36806670	T	C	Trunk fat mass	UKBB	European	2017	-0.0169	331093	2.317e-11	Neale-B_UKBB_EUR_2017
rs848639	chr2:36807935	C	G	Trunk fat mass	UKBB	European	2017	0.01656	331093	8.385e-11	Neale-B_UKBB_EUR_2017
rs848638	chr2:36808350	T	C	Trunk fat mass	UKBB	European	2017	0.01702	331093	2.67e-11	Neale-B_UKBB_EUR_2017
rs3770788	chr2:36808905	T	C	Trunk fat mass	UKBB	European	2017	-0.01655	331093	6.975e-11	Neale-B_UKBB_EUR_2017
rs13385408	chr2:36810067	T	C	Trunk fat mass	UKBB	European	2017	-0.01661	331093	5.915e-11	Neale-B_UKBB_EUR_2017
rs11691600	chr2:36810133	A	G	Trunk fat mass	UKBB	European	2017	0.01657	331093	6.496e-11	Neale-B_UKBB_EUR_2017
rs11691767	chr2:36810473	T	G	Trunk fat mass	UKBB	European	2017	0.01826	331093	8.02e-12	Neale-B_UKBB_EUR_2017
rs14291	chr2:36810586	T	C	Trunk fat mass	UKBB	European	2017	-0.01738	331093	5.317e-12	Neale-B_UKBB_EUR_2017
rs848619	chr2:36810769	T	C	Trunk fat mass	UKBB	European	2017	-0.01658	331093	5.413e-11	Neale-B_UKBB_EUR_2017
rs848616	chr2:36811467	T	C	Trunk fat mass	UKBB	European	2017	-0.01669	331093	4.117e-11	Neale-B_UKBB_EUR_2017
rs11693359	chr2:36811564	T	C	Trunk fat mass	UKBB	European	2017	0.01631	331093	1.892e-10	Neale-B_UKBB_EUR_2017
rs34392255	chr2:36812177	A	G	Trunk fat mass	UKBB	European	2017	-0.0168	331093	3.876e-11	Neale-B_UKBB_EUR_2017
rs57670037	chr2:36812248	A	G	Trunk fat mass	UKBB	European	2017	0.01684	331093	3.557e-11	Neale-B_UKBB_EUR_2017
rs848614	chr2:36813534	T	G	Trunk fat mass	UKBB	European	2017	-0.0171	331093	2.28e-11	Neale-B_UKBB_EUR_2017
rs10189554	chr2:36814033	A	G	Trunk fat mass	UKBB	European	2017	-0.01671	331093	6.953e-11	Neale-B_UKBB_EUR_2017
rs12105545	chr2:36814201	A	G	Trunk fat mass	UKBB	European	2017	0.01674	331093	6.382e-11	Neale-B_UKBB_EUR_2017
rs848613	chr2:36814848	C	G	Trunk fat mass	UKBB	European	2017	0.01668	331093	6.233e-11	Neale-B_UKBB_EUR_2017
rs848612	chr2:36815193	A	C	Trunk fat mass	UKBB	European	2017	-0.01621	331093	2.024e-10	Neale-B_UKBB_EUR_2017
rs848611	chr2:36816027	T	C	Trunk fat mass	UKBB	European	2017	-0.01623	331093	1.904e-10	Neale-B_UKBB_EUR_2017
rs848610	chr2:36816259	A	T	Trunk fat mass	UKBB	European	2017	-0.01617	331093	2.21e-10	Neale-B_UKBB_EUR_2017
rs11124519	chr2:36816775	A	C	Trunk fat mass	UKBB	European	2017	-0.01618	331093	2.5e-10	Neale-B_UKBB_EUR_2017
rs2072535	chr2:36817152	A	C	Trunk fat mass	UKBB	European	2017	-0.01651	331093	1.158e-10	Neale-B_UKBB_EUR_2017
rs13029475	chr2:36817640	A	G	Trunk fat mass	UKBB	European	2017	0.01658	331093	9.848e-11	Neale-B_UKBB_EUR_2017
rs10469897	chr2:36818377	T	C	Trunk fat mass	UKBB	European	2017	0.01656	331093	1.143e-10	Neale-B_UKBB_EUR_2017
rs10469898	chr2:36818770	A	G	Trunk fat mass	UKBB	European	2017	-0.01671	331093	6.933e-11	Neale-B_UKBB_EUR_2017
rs1864457	chr2:55991509	A	G	Trunk fat mass	UKBB	European	2017	-0.01895	331093	1.069e-10	Neale-B_UKBB_EUR_2017
rs1346794	chr2:55994276	C	G	Trunk fat mass	UKBB	European	2017	0.01941	331093	1.263e-10	Neale-B_UKBB_EUR_2017
rs7590753	chr2:55996131	C	G	Trunk fat mass	UKBB	European	2017	0.02001	331093	4.381e-11	Neale-B_UKBB_EUR_2017
rs6752931	chr2:56004219	T	G	Trunk fat mass	UKBB	European	2017	-0.01974	331093	5.585e-11	Neale-B_UKBB_EUR_2017
rs7601401	chr2:56004592	T	C	Trunk fat mass	UKBB	European	2017	-0.01962	331093	7.554e-11	Neale-B_UKBB_EUR_2017
rs11893573	chr2:56007034	T	C	Trunk fat mass	UKBB	European	2017	0.02036	331093	2.1e-11	Neale-B_UKBB_EUR_2017
rs62167688	chr2:56009382	A	C	Trunk fat mass	UKBB	European	2017	-0.01997	331093	4.218e-11	Neale-B_UKBB_EUR_2017
rs62167689	chr2:56009480	A	T	Trunk fat mass	UKBB	European	2017	0.01936	331093	1.337e-10	Neale-B_UKBB_EUR_2017
[truncated: 31,884 more rows]

## Sheet: ST3
Table S3. Gene mapping based on SNPs (genome-wide significance p < 5.0E−10) related to BMI, TFM and FI in PhenoScanner using MAGMA.
Traits	GENE_ID	p
BMI	FTO	2.41e-47
BMI	MC4R	8.06e-42
BMI	SEC16B	3.8e-33
BMI	CNTNAP5	2.36e-31
BMI	DNAJC27	1.68e-29
BMI	LOC100996637	2.51e-29
BMI	EFR3B	3.9e-29
BMI	TFAP2B	5.86e-28
BMI	ADCY3	1.28e-27
BMI	EIF3C	6.75e-27
BMI	NPIPB9	6.75e-27
BMI	EIF3CL	3.86e-26
BMI	BDNF	4.6e-25
BMI	TRAIP	2.18e-24
BMI	ZCCHC4	2.69e-23
BMI	ANKS1A	9.37e-23
BMI	SEMA3F	1.33e-22
BMI	BANK1	4.21e-22
BMI	CAMKV	5.37e-22
BMI	C6orf106	2.18e-21
BMI	MON1A	4.24e-21
BMI	PACSIN1	8.4e-21
BMI	SPDEF	1.2e-20
BMI	LGR4	1.92e-20
BMI	ANKDD1B	2e-20
BMI	MST1R	3.9e-20
BMI	RBM6	4.58e-20
BMI	TMEM160	1.47e-19
BMI	MST1	1.81e-19
BMI	KCTD13	2.16e-19
BMI	GDPD3	2.19e-19
BMI	RBM5	2.21e-19
BMI	LRFN2	2.41e-19
BMI	RNF123	4.83e-19
BMI	ASPHD1	6.42e-19
BMI	SEZ6L2	7.45e-19
BMI	SNRPC	7.76e-19
BMI	IPO9	9.84e-19
BMI	UHRF1BP1	1.24e-18
BMI	LY6G5B	1.52e-18
BMI	CPNE4	1.76e-18
BMI	TFAP2D	2.03e-18
BMI	NPIPB6	2.46e-18
BMI	UBA7	3.37e-18
BMI	BHMG1	4.59e-18
BMI	FAM180B	7.14e-18
BMI	TMEM219	1.29e-17
BMI	APOM	1.37e-17
BMI	LIN7C	1.44e-17
BMI	MAPK3	1.96e-17
BMI	SCUBE3	1.99e-17
BMI	POM121C	3.26e-17
BMI	YPEL3	4.95e-17
BMI	SBK1	5.24e-17
BMI	CSNK2B	6.91e-17
BMI	BAG6	6.91e-17
BMI	SHISA4	7.71e-17
BMI	KBTBD4	8.78e-17
BMI	CDHR4	8.81e-17
BMI	NDUFS3	8.86e-17
BMI	SULT1A1	1.12e-16
BMI	PRRC2A	1.24e-16
BMI	UNC79	1.48e-16
BMI	AMIGO3	1.52e-16
BMI	CENPO	1.69e-16
BMI	LMOD1	1.83e-16
BMI	RAB28	1.87e-16
BMI	GMPPB	2.67e-16
BMI	NAV1	3.81e-16
BMI	SPDYE5	4.32e-16
BMI	ZNF76	4.72e-16
BMI	PRR14	5.29e-16
BMI	IP6K1	5.97e-16
BMI	GNAT1	6.97e-16
BMI	POC5	9.43e-16
BMI	PTRHD1	9.49e-16
BMI	TAOK2	1e-15
BMI	ZC3H4	1.05e-15
BMI	ZNF764	1.2e-15
BMI	ZNF688	1.2e-15
BMI	SULT1A2	1.43e-15
BMI	NCKAP5L	1.58e-15
BMI	PTPMT1	1.67e-15
BMI	NPIPB8	1.9e-15
BMI	TMEM18	2.28e-15
BMI	INO80E	2.67e-15
BMI	RASSF8	3.63e-15
BMI	CADM2	4.63e-15
BMI	MEX3A	4.69e-15
BMI	PRSS36	5.05e-15
BMI	NEGR1	5.29e-15
BMI	FAM212A	5.58e-15
BMI	AIF1	5.76e-15
BMI	NCR3	5.76e-15
BMI	CD19	7.53e-15
BMI	CLN3	7.75e-15
BMI	CELF1	8.75e-15
BMI	HIRIP3	9.56e-15
BMI	APOBR	1.02e-14
BMI	C1QTNF4	1.03e-14
BMI	RABEP2	1.03e-14
BMI	TBX6	1.04e-14
BMI	SAE1	1.05e-14
BMI	SLC26A6	1.07e-14
BMI	IL27	1.15e-14
BMI	TCP11	1.37e-14
BMI	ADCY9	1.37e-14
BMI	TPD52L1	1.44e-14
BMI	C16orf92	1.49e-14
BMI	STX1B	1.66e-14
BMI	RAPSN	1.69e-14
BMI	NUPR1	1.72e-14
BMI	NPAS1	1.73e-14
BMI	ABHD16A	1.86e-14
BMI	LY6G6D	1.86e-14
BMI	C6orf25	1.86e-14
BMI	CCDC101	2.12e-14
BMI	LY6G5C	2.13e-14
BMI	LY6G6F	2.13e-14
BMI	VPS33A	2.28e-14
BMI	NRXN3	2.31e-14
BMI	HSD3B7	2.32e-14
BMI	MEF2C	2.36e-14
BMI	HMGCR	2.39e-14
BMI	NFKB1	2.43e-14
BMI	SLC38A3	2.57e-14
BMI	HIP1	2.61e-14
BMI	MSRA	2.64e-14
BMI	NFATC2IP	2.67e-14
BMI	ATP2A1	2.7e-14
BMI	WWP2	2.76e-14
BMI	ZNF668	3e-14
BMI	ETV5	3.13e-14
BMI	SLC39A8	3.17e-14
BMI	SPNS1	3.28e-14
BMI	ZBED9	3.34e-14
BMI	CRTC1	3.41e-14
BMI	FNBP4	3.52e-14
BMI	MTCH2	3.63e-14
BMI	PCDH17	3.72e-14
BMI	MAP2K5	3.86e-14
BMI	DOC2A	3.96e-14
BMI	LAT	3.97e-14
BMI	STX4	4.19e-14
BMI	BCKDK	4.19e-14
BMI	PRSS53	4.19e-14
BMI	FAIM2	4.54e-14
BMI	BCDIN3D	4.79e-14
BMI	PRSS8	4.99e-14
BMI	ATXN2L	5.09e-14
BMI	VKORC1	5.22e-14
BMI	KAT8	5.58e-14
BMI	ZNF646	5.59e-14
BMI	RTN4RL1	5.76e-14
BMI	CRTAC1	5.79e-14
BMI	SMARCC1	5.83e-14
BMI	DHX30	5.83e-14
BMI	SH2B1	7.04e-14
BMI	QPCTL	7.08e-14
BMI	GIPR	7.66e-14
BMI	EML2	7.66e-14
BMI	NUP160	8.65e-14
BMI	AGBL2	9.56e-14
BMI	ERBB4	1.01e-13
BMI	BCL7C	1.04e-13
BMI	HSD17B12	1.08e-13
BMI	TUFM	1.08e-13
BMI	MLLT10	1.15e-13
BMI	SETD1A	1.18e-13
BMI	SNRPD2	1.28e-13
BMI	POLK	1.49e-13
BMI	P4HTM	1.5e-13
BMI	PCCB	1.54e-13
BMI	LINGO2	1.56e-13
BMI	LTB	1.58e-13
BMI	FBXL17	1.59e-13
BMI	PSMD2	1.6e-13
BMI	ECE2	1.6e-13
BMI	ALG3	1.6e-13
BMI	CAMK2N2	1.6e-13
BMI	PPP4C	1.63e-13
BMI	LAMB2	1.68e-13
BMI	ARIH2	1.69e-13
BMI	COL4A3BP	1.89e-13
BMI	DEF6	1.9e-13
BMI	MPP7	1.93e-13
BMI	USP33	1.97e-13
BMI	CCDC171	2.18e-13
BMI	CORO1A	2.24e-13
BMI	XKR6	2.52e-13
BMI	AMT	2.87e-13
BMI	BNC2	2.9e-13
BMI	GNAI2	2.91e-13
BMI	NICN1	2.99e-13
BMI	SKOR1	3.03e-13
BMI	PPARG	3.2e-13
BMI	FAM57B	3.23e-13
BMI	ESRP1	3.4e-13
BMI	ENDOU	3.4e-13
BMI	RAPGEF3	3.4e-13
BMI	SLC48A1	3.4e-13
BMI	SLX1A	3.58e-13
BMI	USP19	3.63e-13
BMI	SULT1A3	3.67e-13
BMI	CTF1	3.77e-13
BMI	MUS81	3.8e-13
BMI	SKIDA1	3.89e-13
BMI	SHISA5	4.1e-13
BMI	STAG1	4.16e-13
BMI	ZBTB7B	4.2e-13
BMI	DCST2	4.2e-13
BMI	DCST1	4.2e-13
BMI	WDR6	4.21e-13
BMI	NDUFAF3	4.21e-13
BMI	BSN	4.23e-13
BMI	MSL2	4.4e-13
BMI	KLF16	4.42e-13
BMI	GPANK1	4.65e-13
BMI	C6orf47	4.65e-13
BMI	ZNF629	4.7e-13
BMI	ALKBH3	5.11e-13
BMI	GATA4	5.13e-13
BMI	TCTA	5.59e-13
BMI	PSMC3	5.81e-13
BMI	GCNT4	6.24e-13
BMI	FANCE	6.3e-13
BMI	PPARD	6.3e-13
BMI	REXO1	6.33e-13
BMI	COMP	6.38e-13
BMI	LMX1B	6.52e-13
BMI	RHOA	6.96e-13
BMI	HIP1R	7.03e-13
BMI	NFAT5	7.22e-13
BMI	FUBP1	8.15e-13
BMI	DNAJB4	8.15e-13
BMI	VEGFC	8.41e-13
BMI	ALDOA	8.55e-13
BMI	ZBTB7A	9.49e-13
BMI	ZMIZ2	9.82e-13
BMI	DAG1	1e-12
BMI	DGKG	1.03e-12
BMI	KCNB2	1.04e-12
BMI	SAMSN1	1.05e-12
BMI	FAM73A	1.08e-12
BMI	APEH	1.15e-12
BMI	WNK1	1.18e-12
BMI	NCOA1	1.24e-12
BMI	ZZZ3	1.3e-12
BMI	ENTPD6	1.37e-12
BMI	MEIS2	1.38e-12
BMI	FBXL19	1.42e-12
BMI	BLK	1.53e-12
BMI	KCNJ12	1.63e-12
BMI	NT5C2	1.63e-12
BMI	POMC	1.72e-12
BMI	MAD1L1	1.72e-12
BMI	FUS	1.77e-12
BMI	NQO1	1.78e-12
BMI	KPNB1	1.8e-12
BMI	PINX1	1.84e-12
BMI	NEIL2	1.84e-12
BMI	C12orf42	1.89e-12
BMI	MYBPC3	1.97e-12
BMI	ZSCAN31	2.05e-12
BMI	ZKSCAN3	2.05e-12
BMI	CCDC62	2.08e-12
BMI	ORAI3	2.29e-12
BMI	SPI1	2.35e-12
BMI	SOX7	2.39e-12
BMI	MYO19	2.4e-12
BMI	USP4	2.46e-12
BMI	APOC1	2.5e-12
BMI	PIGW	2.77e-12
BMI	CBX1	2.86e-12
BMI	SNX11	2.86e-12
BMI	GNAI3	2.92e-12
BMI	HCAR3	3.12e-12
BMI	HCAR2	3.12e-12
BMI	LOC101927853	3.2e-12
BMI	SLC39A13	3.2e-12
BMI	TRAF3	3.25e-12
BMI	QRICH1	3.31e-12
BMI	GGNBP2	3.43e-12
BMI	ADARB1	3.64e-12
BMI	IQCH	3.69e-12
BMI	MAP2K2	3.69e-12
BMI	MAP2K3	3.76e-12
BMI	ZNHIT3	3.78e-12
BMI	SLC44A4	3.8e-12
BMI	CNNM2	3.88e-12
BMI	CCDC85B	3.94e-12
BMI	EFEMP2	3.94e-12
BMI	C15orf61	3.96e-12
BMI	ATP8B3	4.41e-12
BMI	CFL1	4.86e-12
BMI	CTSW	4.86e-12
BMI	PSIP1	4.9e-12
BMI	DNAJC1	5.04e-12
BMI	CTSB	5.32e-12
BMI	WRN	5.33e-12
BMI	BOLA2B	5.33e-12
BMI	AGBL4	5.64e-12
BMI	C2	5.85e-12
BMI	BCL7A	5.98e-12
BMI	PFDN6	6.43e-12
BMI	SNX32	6.74e-12
BMI	HIST1H2BC	6.96e-12
BMI	ARPP21	6.96e-12
BMI	AMPD2	6.98e-12
BMI	SEPSECS	7.23e-12
BMI	COG4	7.28e-12
BMI	CDK11B	7.65e-12
BMI	GPR61	7.69e-12
BMI	HTT	7.75e-12
BMI	CLEC18A	7.95e-12
BMI	SSR2	8.1e-12
BMI	LAMTOR2	8.1e-12
BMI	INADL	8.24e-12
BMI	BTBD7	8.26e-12
BMI	DEFB135	8.26e-12
BMI	DEFB136	8.32e-12
BMI	GNAT2	8.44e-12
BMI	MRM1	8.44e-12
BMI	APOE	8.61e-12
BMI	DHRS11	8.82e-12
BMI	VWA7	8.9e-12
BMI	NPC1	9.29e-12
BMI	HSPA1A	9.57e-12
BMI	VARS	9.57e-12
BMI	AS3MT	1.1e-11
BMI	ATXN7L2	1.1e-11
BMI	SYPL2	1.1e-11
BMI	CYB561D1	1.1e-11
BMI	RPL41	1.11e-11
BMI	ZC3H10	1.11e-11
BMI	PPP2R3A	1.2e-11
BMI	C18orf8	1.23e-11
BMI	ESYT1	1.28e-11
BMI	TEX29	1.29e-11
BMI	CASC10	1.3e-11
BMI	GPX1	1.31e-11
BMI	JADE2	1.35e-11
BMI	AK5	1.42e-11
BMI	GIP	1.42e-11
BMI	IP6K2	1.44e-11
BMI	RAD52	1.44e-11
BMI	PA2G4	1.51e-11
BMI	HSPA1B	1.63e-11
BMI	C6orf48	1.63e-11
BMI	LSM2	1.63e-11
BMI	PARD3B	1.65e-11
BMI	AMIGO1	1.68e-11
BMI	CYP17A1	1.71e-11
BMI	C10orf32	1.71e-11
BMI	ITGAL	1.75e-11
BMI	VPS37B	1.78e-11
BMI	COX8C	1.78e-11
BMI	CBX8	1.8e-11
BMI	DAXX	1.83e-11
BMI	RPS10	1.85e-11
BMI	SGK223	1.87e-11
BMI	SLC25A44	1.95e-11
BMI	NOB1	1.96e-11
BMI	PDPR	1.97e-11
BMI	CCNE1	2.01e-11
BMI	ANKRD31	2.02e-11
BMI	TNKS	2.09e-11
BMI	CYP3A5	2.21e-11
BMI	CLIP1	2.29e-11
BMI	ZBTB22	2.29e-11
BMI	HSPA1L	2.41e-11
BMI	PPIA	2.44e-11
BMI	KIAA1429	2.47e-11
BMI	ASTN2	2.48e-11
BMI	IGF2BP1	2.5e-11
BMI	HIST1H2AC	2.5e-11
BMI	AXIN1	2.55e-11
BMI	TOMM40	2.56e-11
BMI	PRKAG1	2.6e-11
BMI	WNT10B	2.6e-11
BMI	DDN	2.6e-11
BMI	GSTM4	2.69e-11
BMI	ZNF785	2.7e-11
BMI	PCSK1	2.7e-11
BMI	ERI1	2.74e-11
BMI	CCDC71	2.76e-11
BMI	MFHAS1	2.77e-11
BMI	LOC101929519	2.83e-11
BMI	GSTM2	2.91e-11
BMI	TAPBP	3.02e-11
BMI	FIBP	3.06e-11
BMI	DRAP1	3.28e-11
BMI	LY6G6C	3.31e-11
BMI	ZNF689	3.36e-11
BMI	FAM167A	3.36e-11
BMI	CWC15	3.56e-11
BMI	WWOX	3.56e-11
BMI	KDM4D	3.56e-11
BMI	ADPGK	3.56e-11
BMI	ZCCHC8	3.72e-11
BMI	FOSL1	3.73e-11
BMI	NEU1	4.05e-11
BMI	RANBP17	4.05e-11
BMI	PML	4.28e-11
BMI	STOML1	4.28e-11
BMI	ITIH1	4.3e-11
BMI	ITIH3	4.3e-11
BMI	NEK4	4.3e-11
BMI	GDF15	4.52e-11
BMI	R3HCC1L	4.61e-11
BMI	GSTM1	4.75e-11
BMI	RP1L1	4.92e-11
BMI	RPGRIP1L	4.98e-11
BMI	MAST3	5.07e-11
BMI	TRIM27	5.12e-11
BMI	RELN	5.16e-11
BMI	C14orf142	5.22e-11
BMI	PRIMA1	5.33e-11
BMI	RSRC2	5.45e-11
BMI	TRIM73	5.54e-11
BMI	IL12RB1	5.71e-11
BMI	GIPC2	5.89e-11
BMI	BRINP3	5.94e-11
BMI	CELSR3	6.1e-11
BMI	NCKIPSD	6.1e-11
BMI	ENO4	6.19e-11
BMI	2020-09-01	6.32e-11
BMI	CD2BP2	6.32e-11
BMI	TBC1D10B	6.32e-11
BMI	MYLPF	6.32e-11
BMI	ZNF48	6.32e-11
BMI	ELAVL4	6.4e-11
BMI	SPDYE18	6.43e-11
BMI	SLC17A3	6.55e-11
BMI	CREB3L3	6.6e-11
BMI	ARIH2OS	6.97e-11
BMI	SLC35E2B	7.19e-11
BMI	PHF2	7.21e-11
BMI	SKIV2L	8.22e-11
BMI	RGL2	8.3e-11
BMI	PRSS55	8.3e-11
BMI	BGLAP	8.5e-11
BMI	MLLT11	8.54e-11
BMI	C1orf56	8.54e-11
BMI	CDC42SE1	8.54e-11
BMI	GABPB2	8.54e-11
BMI	BNIPL	8.54e-11
BMI	PDZRN4	8.6e-11
BMI	UBR7	8.88e-11
BMI	LOC101929490	9.04e-11
BMI	ERBB3	9.06e-11
BMI	LRRC43	9.08e-11
BMI	RPTOR	9.27e-11
BMI	LMNA	9.54e-11
BMI	UBQLN4	9.54e-11
BMI	RAB25	9.54e-11
BMI	MPV17L2	9.93e-11
BMI	ZBTB38	9.94e-11
BMI	ITGAX	1.01e-10
BMI	PPP1R3B	1.12e-10
BMI	GPRC5B	1.14e-10
BMI	DNER	1.17e-10
BMI	IFI30	1.19e-10
BMI	OPRM1	1.24e-10
BMI	DNMT3A	1.26e-10
BMI	ARNTL	1.29e-10
BMI	RPL4	1.3e-10
BMI	SNAPC5	1.3e-10
BMI	ZWILCH	1.3e-10
BMI	SKAP1	1.33e-10
BMI	RPS6KA5	1.39e-10
BMI	MAD2L1BP	1.39e-10
BMI	GTPBP2	1.39e-10
BMI	RSPH9	1.39e-10
BMI	PAX2	1.47e-10
BMI	RPS10-NUDT3	1.51e-10
BMI	CYP3A7	1.51e-10
BMI	CYP3A7-CYP3A51P	1.51e-10
BMI	EHMT2	1.53e-10
BMI	ZBTB12	1.53e-10
BMI	WDR46	1.63e-10
BMI	GLMP	1.66e-10
BMI	VHLL	1.66e-10
BMI	TNRC6B	1.73e-10
BMI	AMN	1.75e-10
BMI	AKAP6	1.76e-10
BMI	HYAL1	1.77e-10
BMI	IFRD2	1.77e-10
BMI	HYAL3	1.77e-10
BMI	NAT6	1.77e-10
BMI	C4A	1.82e-10
BMI	NELFE	1.82e-10
BMI	STK19	1.82e-10
BMI	ZNF655	1.85e-10
BMI	CLDN23	1.86e-10
BMI	ITGAD	1.9e-10
BMI	CHRNE	2.01e-10
BMI	GP1BA	2.01e-10
BMI	MINK1	2.01e-10
BMI	C17orf107	2.01e-10
BMI	PIK3R2	2.09e-10
BMI	RPS25	2.15e-10
BMI	FGL2	2.17e-10
BMI	CCDC146	2.17e-10
BMI	MTIF3	2.19e-10
BMI	KDM3A	2.21e-10
BMI	MRPL28	2.24e-10
BMI	PLCH2	2.28e-10
BMI	RAB1B	2.35e-10
BMI	SNF8	2.36e-10
BMI	GTF3A	2.36e-10
BMI	RAB5B	2.42e-10
BMI	CDIPT	2.43e-10
BMI	HLA-B	2.45e-10
BMI	PGPEP1	2.53e-10
BMI	PTBP2	2.58e-10
BMI	RFT1	2.62e-10
BMI	FAM200A	2.67e-10
BMI	EIF5A2	2.69e-10
BMI	FBXO36	2.72e-10
BMI	MCTP2	2.76e-10
BMI	CFB	2.76e-10
BMI	PMF1	2.8e-10
BMI	PMF1-BGLAP	2.8e-10
BMI	ZMYM2	2.8e-10
BMI	C8orf74	2.81e-10
BMI	QARS	2.84e-10
BMI	ZKSCAN5	2.84e-10
BMI	NEXN	2.92e-10
BMI	CADM1	2.94e-10
BMI	PARK2	3e-10
BMI	TRIP12	3.03e-10
BMI	TRPS1	3.05e-10
BMI	FLG	3.14e-10
BMI	FLG2	3.14e-10
BMI	FLT3	3.2e-10
BMI	OPCML	3.22e-10
BMI	ANAPC4	3.27e-10
BMI	CKB	3.31e-10
BMI	DUSP6	3.39e-10
BMI	NFE2L1	3.6e-10
BMI	COPZ2	3.6e-10
BMI	IMPDH2	3.68e-10
BMI	DALRD3	3.68e-10
BMI	LINGO1	3.82e-10
BMI	TM6SF2	3.89e-10
BMI	SUGP1	3.89e-10
BMI	HAPLN4	3.89e-10
BMI	JMJD1C	4.16e-10
BMI	TMEM161B	4.17e-10
BMI	PDAP1	4.25e-10
BMI	PVRL2	4.37e-10
BMI	TCF7L2	4.48e-10
BMI	SLC17A1	4.5e-10
BMI	SLC22A12	4.5e-10
BMI	APOC4	4.53e-10
BMI	ARAP1	4.61e-10
BMI	NSUN3	4.63e-10
BMI	PFKFB4	4.82e-10
BMI	PYGB	4.83e-10
BMI	ITGAM	4.88e-10
BMI	FDFT1	4.9e-10
BMI	ZFP64	4.94e-10
BMI	GS1-259H13.2	5.13e-10
BMI	AGER	5.18e-10
BMI	PBX2	5.18e-10
BMI	AGPAT1	5.18e-10
BMI	SLC2A2	5.64e-10
BMI	MTMR9	5.76e-10
BMI	ZSCAN25	6.08e-10
BMI	CPSF4	6.09e-10
BMI	BUD31	6.38e-10
BMI	GADD45G	6.43e-10
BMI	PTCD1	6.58e-10
BMI	GPSM3	6.59e-10
BMI	TRIM72	6.78e-10
BMI	ATP5J2-PTCD1	6.83e-10
BMI	ZNF394	7.41e-10
BMI	ST3GAL2	7.44e-10
BMI	ABHD17A	7.54e-10
BMI	PYCARD	7.81e-10
BMI	PYDC1	7.81e-10
BMI	STK33	8.28e-10
BMI	MACF1	8.6e-10
BMI	SLC35G2	8.82e-10
BMI	VPS52	9.91e-10
BMI	WBSCR16	1.03e-09
BMI	GTF2IRD2B	1.03e-09
BMI	AP5B1	1.07e-09
BMI	ATP5J2	1.14e-09
BMI	ZNF789	1.14e-09
BMI	RNF5	1.15e-09
BMI	PRRT1	1.15e-09
BMI	TNNI3K	1.19e-09
BMI	FPGT-TNNI3K	1.19e-09
BMI	ANKS1B	1.24e-09
BMI	HS6ST3	1.25e-09
BMI	SCAMP4	1.28e-09
BMI	ADAT3	1.28e-09
BMI	TEX10	1.29e-09
BMI	SYT14	1.34e-09
BMI	JAKMIP3	1.4e-09
BMI	C14orf159	1.43e-09
BMI	INVS	1.44e-09
BMI	RPL22L1	1.48e-09
BMI	RGS11	1.5e-09
BMI	HIST1H4C	1.52e-09
BMI	TRIM66	1.53e-09
BMI	MSANTD1	1.54e-09
BMI	ADSL	1.55e-09
BMI	PLCL1	1.59e-09
BMI	TAL1	1.61e-09
BMI	KCND3	1.75e-09
BMI	HIST1H1T	1.79e-09
BMI	LOXL4	1.85e-09
BMI	DPYSL4	1.89e-09
BMI	NCK1	2.07e-09
BMI	PAQR6	2.07e-09
BMI	HFE	2.09e-09
BMI	ZNF747	2.1e-09
BMI	ZNF768	2.1e-09
BMI	GTF2I	2.14e-09
BMI	RPL27A	2.14e-09
BMI	LSM4	2.14e-09
BMI	PURG	2.32e-09
BMI	SNX19	2.36e-09
BMI	AARS	2.37e-09
BMI	EXOSC6	2.37e-09
BMI	DDX19A	2.37e-09
BMI	SMG5	2.39e-09
BMI	TMEM79	2.39e-09
BMI	DDX19B	2.47e-09
BMI	ARL13B	2.58e-09
BMI	DDX20	2.65e-09
BMI	PDZK1IP1	2.77e-09
BMI	STK32C	2.77e-09
BMI	NUDT3	2.82e-09
BMI	APOPT1	2.86e-09
BMI	SMG6	2.9e-09
BMI	KCTD15	3.05e-09
BMI	FAM212B	3.06e-09
BMI	AFF3	3.09e-09
BMI	SLC35G5	3.13e-09
BMI	MDGA2	3.22e-09
BMI	HNF4G	3.25e-09
BMI	KCNK3	3.29e-09
BMI	FOXO3	3.35e-09
BMI	SLC35F6	3.4e-09
BMI	FUK	3.57e-09
BMI	IQCK	3.58e-09
BMI	TEAD3	3.64e-09
BMI	TULP1	3.64e-09
BMI	C17orf58	3.77e-09
BMI	DEFB134	3.79e-09
BMI	PIAS4	3.84e-09
BMI	PDE4C	3.88e-09
BMI	RAB3A	3.88e-09
BMI	PROS1	4.03e-09
BMI	ABHD17C	4.11e-09
BMI	KNTC1	4.15e-09
BMI	STIL	4.41e-09
BMI	RASGRF1	4.57e-09
BMI	CHMP3	4.58e-09
BMI	RNF103-CHMP3	4.58e-09
BMI	APOC2	4.65e-09
BMI	NLGN1	4.67e-09
BMI	DXO	4.73e-09
BMI	CLPTM1	4.78e-09
BMI	BPTF	4.78e-09
BMI	IGF1R	4.82e-09
BMI	DHFRL1	4.82e-09
BMI	STX19	4.95e-09
BMI	KIAA1598	5.07e-09
BMI	MADD	5.08e-09
BMI	HIST1H3C	5.14e-09
BMI	KMT2A	5.52e-09
BMI	TTC36	5.52e-09
BMI	LONRF2	5.62e-09
BMI	RTN4	5.66e-09
BMI	ADGRB2	5.98e-09
BMI	CCDC54	6.07e-09
BMI	GALNT10	6.2e-09
BMI	SPHKAP	6.45e-09
BMI	HIST1H1C	6.45e-09
BMI	HIST1H2BB	6.62e-09
BMI	HIST1H1E	6.86e-09
BMI	KCNH2	6.87e-09
BMI	CACNA1C	6.98e-09
BMI	TRMT61A	7.05e-09
BMI	HIST1H2BD	7.13e-09
BMI	KLHDC8B	7.14e-09
BMI	HIST1H2AB	7.68e-09
BMI	HIST1H3B	7.68e-09
BMI	HIST1H4B	7.68e-09
BMI	CLIC1	7.78e-09
BMI	MSH5	7.78e-09
BMI	DDAH2	7.78e-09
BMI	SAPCD1	7.78e-09
BMI	HIST1H2BE	8.12e-09
BMI	HIST1H1A	8.15e-09
BMI	NOTCH4	8.58e-09
BMI	HIST1H2BF	8.9e-09
BMI	MMP23B	9.06e-09
BMI	MIB2	9.06e-09
BMI	C1orf233	9.06e-09
BMI	N4BP2L2	9.11e-09
BMI	YIF1A	9.15e-09
BMI	CNIH2	9.15e-09
BMI	TMEM151A	9.15e-09
BMI	RBBP6	9.19e-09
BMI	BAK1	9.37e-09
BMI	TRIM38	9.68e-09
BMI	HIST1H4E	9.71e-09
BMI	NRXN1	9.88e-09
BMI	HYOU1	1.01e-08
BMI	VPS11	1.01e-08
BMI	HMBS	1.01e-08
BMI	BBS4	1.02e-08
BMI	C2CD2L	1.03e-08
BMI	ARHGDIG	1.04e-08
BMI	PDIA2	1.04e-08
BMI	CACNA2D2	1.07e-08
BMI	PDS5B	1.1e-08
BMI	COL16A1	1.11e-08
BMI	FHIT	1.13e-08
BMI	RGS12	1.15e-08
BMI	SLC17A2	1.15e-08
BMI	PEPD	1.16e-08
BMI	RASA2	1.17e-08
BMI	ZNF536	1.18e-08
BMI	PKHD1	1.18e-08
BMI	HIST1H3A	1.33e-08
BMI	HIST1H4A	1.33e-08
BMI	GPR52	1.56e-08
BMI	PIK3C3	1.58e-08
BMI	RABGAP1L	1.7e-08
BMI	TTC34	1.74e-08
BMI	BAG5	1.74e-08
BMI	MMS22L	1.75e-08
BMI	IKZF4	1.8e-08
BMI	RNF103	1.84e-08
BMI	SERTAD4	1.84e-08
BMI	SLC37A4	1.9e-08
BMI	DPAGT1	1.92e-08
BMI	HINFP	1.92e-08
BMI	TMEM25	1.94e-08
BMI	SUOX	1.95e-08
BMI	RPS26	2.08e-08
BMI	NFIL3	2.08e-08
BMI	MARK3	2.23e-08
BMI	RALY	2.27e-08
BMI	H2AFX	2.28e-08
BMI	NOS3	2.58e-08
BMI	POU3F3	2.64e-08
BMI	NME4	2.76e-08
BMI	TMEM8A	2.76e-08
BMI	PACS1	2.83e-08
BMI	HTR1F	3.26e-08
BMI	PKP4	3.32e-08
BMI	OLA1	3.35e-08
BMI	RFTN2	3.5e-08
BMI	MPPED2	3.62e-08
BMI	SERPINC1	3.66e-08
BMI	RC3H1	3.72e-08
BMI	CCDC148	3.83e-08
Intelligence	ATP2A1	2.37e-08
Intelligence	CYP2D6	1.95e-08
Intelligence	FOXO3	1.38e-10
Intelligence	PDE1C	1.28e-08
Intelligence	TUFM	2.37e-08
Intelligence	SH2B1	2.37e-08
TFM	HIST1H2BF	5.14e-44
TFM	HIST1H4E	2.13e-43
TFM	FTO	1.42e-38
TFM	EIF3C	1.5e-38
TFM	NPIPB9	1.5e-38
TFM	LOC100996637	6.4e-38
TFM	HIST1H2BE	1.82e-37
TFM	MC4R	1.37e-35
TFM	EIF3CL	1.38e-35
TFM	HIST1H2BH	2.1e-35
TFM	HIST1H1D	2.12e-35
TFM	SEC16B	5e-35
TFM	HIST1H4D	3.35e-34
TFM	HIST1H2AE	3.9e-34
TFM	SPDEF	2.75e-33
TFM	HIST1H2BD	4.59e-33
TFM	HIST1H2BG	1.22e-31
TFM	HIST1H4F	1.22e-31
TFM	HIST1H4G	4.85e-31
TFM	HIST1H3E	6.6e-31
TFM	HIST1H2AD	4.98e-30
TFM	C6orf106	1.02e-29
TFM	HIST1H2BI	1.67e-29
TFM	FUBP1	3.79e-29
TFM	DNAJB4	3.79e-29
TFM	HIST1H3D	5.43e-29
TFM	PACSIN1	5.8e-29
TFM	HIST1H4H	1.51e-28
TFM	HIST1H3G	1.63e-28
TFM	ANKS1A	4.4e-28
TFM	CD19	2.45e-27
TFM	OTUD7B	4.64e-27
TFM	HIST1H3F	6.42e-27
TFM	RABEP2	8.07e-27
TFM	HIST1H1E	2.42e-26
TFM	SF3B4	3.24e-26
TFM	SV2A	5.79e-26
TFM	MTMR11	3.62e-25
TFM	ZBTB38	4.7e-25
TFM	BDNF	1.63e-24
TFM	ATP2A1	1.73e-24
TFM	SULT1A1	2.21e-24
TFM	ADAMTSL3	6.01e-24
TFM	NPIPB6	1.05e-23
TFM	NPIPB8	1.43e-23
TFM	SULT1A2	1.66e-23
TFM	ATXN2L	5.85e-23
TFM	UHRF1BP1	7.88e-23
TFM	SNRPC	2e-22
TFM	SH2B1	2.24e-22
TFM	GNA12	4.79e-22
TFM	TUFM	5.16e-22
TFM	CLN3	1.2e-21
TFM	APOBR	1.25e-21
TFM	NUPR1	1.51e-21
TFM	IL27	1.72e-21
TFM	TFAP2B	3.81e-21
TFM	BTN3A2	5.5e-21
TFM	SBK1	9.34e-21
TFM	CCDC101	9.45e-21
TFM	HIST1H2BC	9.97e-21
TFM	NFATC2IP	1.61e-20
TFM	CCND2	3.09e-20
TFM	SRSF9	4.13e-20
TFM	LGR4	1.82e-19
TFM	SPNS1	2.98e-19
TFM	PTPMT1	8.54e-19
TFM	BHMG1	9.78e-19
TFM	CELF1	1.34e-18
TFM	LIN7C	1.96e-18
TFM	NDUFS3	2.58e-18
TFM	LAT	3.22e-18
TFM	FAM180B	8.04e-18
TFM	RSRC2	9.42e-18
TFM	USP33	1.25e-17
TFM	FAM73A	1.25e-17
TFM	HIST1H2AC	1.51e-17
TFM	ADCY3	1.73e-17
TFM	ZZZ3	2.2e-17
TFM	AMZ1	3.46e-17
TFM	TCP11	4e-17
TFM	AIF1	4.68e-17
TFM	NCR3	4.68e-17
TFM	KBTBD4	7.4e-17
TFM	ANKDD1B	1.52e-16
TFM	ZNF664-FAM101A	1.61e-16
TFM	SSH3	2.58e-16
TFM	LTB	3.1e-16
TFM	DNAJC27	4.18e-16
TFM	KNTC1	4.47e-16
TFM	NCKAP5L	4.59e-16
TFM	TAF11	7.41e-16
TFM	KCTD13	7.84e-16
TFM	EFR3B	9.36e-16
TFM	HIST2H2BE	9.46e-16
TFM	HIST2H2AB	9.46e-16
TFM	TRAIP	9.46e-16
TFM	MTCH2	1.06e-15
TFM	SEMA3F	1.08e-15
TFM	TEAD3	1.14e-15
TFM	PPARG	1.17e-15
TFM	CEBPG	1.5e-15
TFM	NRXN3	2.13e-15
TFM	C1QTNF4	2.76e-15
TFM	PPP1CA	3.18e-15
TFM	RPS6KB2	3.18e-15
TFM	CARNS1	3.18e-15
TFM	TBC1D10C	3.18e-15
TFM	SPTBN2	3.27e-15
TFM	MAST3	5e-15
TFM	ECM1	5.6e-15
TFM	TARS2	5.6e-15
TFM	FNBP4	6.24e-15
TFM	IL12RB1	6.31e-15
TFM	C18orf8	6.54e-15
TFM	ABT1	7.25e-15
TFM	HMGA1	7.39e-15
TFM	HMGN4	7.42e-15
TFM	TMEM219	7.82e-15
TFM	HIST1H1T	8.78e-15
TFM	KLC2	8.82e-15
TFM	ZNF322	8.87e-15
TFM	CCDC171	9.46e-15
TFM	NUP160	9.6e-15
TFM	C11orf86	9.61e-15
TFM	ZCCHC8	9.67e-15
TFM	BCDIN3D	9.96e-15
TFM	BPTF	1.02e-14
TFM	RAPSN	1.04e-14
TFM	ASPHD1	1.11e-14
TFM	SEZ6L2	1.13e-14
TFM	PRRC2A	1.13e-14
TFM	AGBL2	1.24e-14
TFM	GPANK1	1.4e-14
TFM	CAMKV	1.43e-14
TFM	FAIM2	1.44e-14
TFM	C6orf47	1.47e-14
TFM	ADCY9	1.71e-14
TFM	COBLL1	1.74e-14
TFM	PIK3R2	1.81e-14
TFM	LY6G5B	1.82e-14
TFM	RCE1	1.87e-14
TFM	EFEMP1	1.93e-14
TFM	RBM4	1.94e-14
TFM	CCS	1.94e-14
TFM	RBM14	1.94e-14
TFM	CCDC87	1.94e-14
TFM	RBM14-RBM4	1.94e-14
TFM	IFI30	1.96e-14
TFM	COX6A1	2.01e-14
TFM	AK5	2.06e-14
TFM	TMEM18	2.13e-14
TFM	POMC	2.13e-14
TFM	SH3GL3	2.13e-14
TFM	PRPF3	2.14e-14
TFM	APOM	2.2e-14
TFM	PDE4C	2.21e-14
TFM	TAOK2	2.23e-14
TFM	C17orf58	2.28e-14
TFM	MPV17L2	2.35e-14
TFM	PEPD	2.61e-14
TFM	OR12D2	2.75e-14
TFM	OR12D3	2.75e-14
TFM	GATC	2.76e-14
TFM	INO80E	2.87e-14
TFM	CSNK2B	2.97e-14
TFM	GDPD3	3.04e-14
TFM	NPC1	3.35e-14
TFM	ABHD16A	3.89e-14
TFM	LY6G6D	3.89e-14
TFM	C6orf25	3.89e-14
TFM	RTN4RL1	3.94e-14
TFM	APH1A	4.11e-14
TFM	MRPS21	4.11e-14
TFM	C1orf54	4.11e-14
TFM	CIART	4.11e-14
TFM	NANP	4.11e-14
TFM	MAP2K5	4.13e-14
TFM	MST1	4.17e-14
TFM	YPEL3	4.26e-14
TFM	HIRIP3	4.42e-14
TFM	RNF123	4.85e-14
TFM	LRRC43	4.93e-14
TFM	BAG6	5.06e-14
TFM	PPARD	5.45e-14
TFM	CLIP1	6.21e-14
TFM	NAV1	6.46e-14
TFM	DYNLL1	6.49e-14
TFM	TRIAP1	6.49e-14
TFM	LY6G5C	6.55e-14
TFM	LY6G6F	6.55e-14
TFM	RPS10	7.94e-14
TFM	C16orf92	7.99e-14
TFM	VARS	8.56e-14
TFM	CCDC62	8.62e-14
TFM	KPNA2	8.86e-14
TFM	VPS37B	9.83e-14
TFM	UBA7	1.02e-13
TFM	MST1R	1.05e-13
TFM	VWA7	1.07e-13
TFM	IPO9	1.09e-13
TFM	BCKDK	1.16e-13
TFM	PRSS53	1.16e-13
TFM	C6orf1	1.17e-13
TFM	CDHR4	1.24e-13
TFM	BTN2A1	1.26e-13
TFM	RASA2	1.3e-13
TFM	VKORC1	1.3e-13
TFM	GNAT1	1.32e-13
TFM	ARMC12	1.34e-13
TFM	LY6G6C	1.38e-13
TFM	MON1A	1.51e-13
TFM	IP6K1	1.57e-13
TFM	PRSS36	1.6e-13
TFM	KAT8	1.61e-13
TFM	TRPS1	1.62e-13
TFM	PRSS8	1.64e-13
TFM	HIST1H4C	1.65e-13
TFM	QPCTL	1.68e-13
TFM	RAB3A	1.79e-13
TFM	POC5	1.79e-13
TFM	GMPPB	1.83e-13
TFM	C6orf48	1.85e-13
TFM	CPNE4	1.89e-13
TFM	GIPR	1.95e-13
TFM	EML2	1.95e-13
TFM	HSPA1B	2.08e-13
TFM	LSM2	2.08e-13
TFM	HSPA1L	2.11e-13
TFM	RBM6	2.27e-13
TFM	HSPA1A	2.27e-13
TFM	AMIGO3	2.28e-13
TFM	SNRPD2	2.37e-13
TFM	FAM212A	2.37e-13
TFM	ANKRD11	2.38e-13
TFM	DOC2A	2.43e-13
TFM	TMEM120B	2.53e-13
TFM	BTN1A1	2.53e-13
TFM	ZNF76	2.71e-13
TFM	TBX6	2.79e-13
TFM	ZNF668	2.89e-13
TFM	SLC38A3	2.9e-13
TFM	TULP1	3.09e-13
TFM	KCNB2	3.17e-13
TFM	CPNE7	3.56e-13
TFM	BCL7A	3.65e-13
TFM	CCNE1	3.67e-13
TFM	FANCE	3.72e-13
TFM	BANK1	3.94e-13
TFM	RBM5	4.05e-13
TFM	MAPK3	4.06e-13
TFM	AIP	4.36e-13
TFM	CORO1B	4.36e-13
TFM	TMEM134	4.36e-13
TFM	GPR152	4.36e-13
TFM	TNRC6A	4.39e-13
TFM	HHIP	4.41e-13
TFM	COL4A3BP	4.57e-13
TFM	HSD3B7	5.01e-13
TFM	APOE	5.18e-13
TFM	MYO1F	5.2e-13
TFM	ADAMTS10	5.2e-13
TFM	GRM4	5.8e-13
TFM	LRFN2	6.1e-13
TFM	LMOD1	6.13e-13
TFM	TOMM40	6.25e-13
TFM	SCUBE3	6.46e-13
TFM	SHISA4	6.91e-13
TFM	PSIP1	7.25e-13
TFM	NPAS1	7.84e-13
TFM	SKOR1	7.96e-13
TFM	TMEM184B	8.06e-13
TFM	HCAR3	8.43e-13
TFM	HCAR2	8.43e-13
TFM	POLK	8.49e-13
TFM	LINGO2	8.74e-13
TFM	PLA2G6	9.23e-13
TFM	KDM2A	9.89e-13
TFM	HIP1R	1.16e-12
TFM	HAPLN3	1.2e-12
TFM	ZNF646	1.26e-12
TFM	STX1B	1.28e-12
TFM	DEF6	1.28e-12
TFM	PSMC3	1.48e-12
TFM	MEF2C	1.52e-12
TFM	TRAF7	1.55e-12
TFM	NEU1	1.62e-12
TFM	ZSCAN2	1.65e-12
TFM	GRB14	1.71e-12
TFM	GCNT4	1.73e-12
TFM	ZSCAN23	1.84e-12
TFM	INADL	1.92e-12
TFM	PRSS16	2.03e-12
TFM	NEGR1	2.15e-12
TFM	CADM2	2.26e-12
TFM	C2	2.3e-12
TFM	SLC44A4	2.3e-12
TFM	PPP4C	2.32e-12
TFM	WDR66	2.61e-12
TFM	PVRL2	2.64e-12
TFM	RPS10-NUDT3	2.65e-12
TFM	IL31	2.69e-12
TFM	SLC5A11	2.7e-12
TFM	STX4	2.76e-12
TFM	SMAD3	2.84e-12
TFM	SLC39A8	2.89e-12
TFM	FAM57B	2.93e-12
TFM	NFKB1	2.95e-12
TFM	ACAN	3.02e-12
TFM	AGBL4	3.11e-12
TFM	SLC17A3	3.16e-12
TFM	MAFF	3.16e-12
TFM	MLLT10	3.19e-12
TFM	HMGCR	3.39e-12
TFM	SNRNP35	3.41e-12
TFM	RILPL2	3.41e-12
TFM	HSD17B12	3.47e-12
TFM	DNMT3A	3.68e-12
TFM	ANKRD13D	3.77e-12
TFM	BAIAP2L2	3.89e-12
TFM	HIST1H4I	4.12e-12
TFM	HIST1H2AG	4.17e-12
TFM	RNF10	4.26e-12
TFM	COQ5	4.26e-12
TFM	SKIDA1	4.44e-12
TFM	ADAMTS17	4.61e-12
TFM	SBNO1	4.79e-12
TFM	HFE	4.89e-12
TFM	PACS1	5.14e-12
TFM	ADRBK1	5.16e-12
TFM	DNER	5.35e-12
TFM	APOC1	5.72e-12
TFM	PKD1	5.83e-12
TFM	ATP6V0A2	5.83e-12
TFM	UNC79	6.11e-12
TFM	HIST1H2AH	6.15e-12
TFM	HIST1H2BJ	6.33e-12
TFM	BTN3A3	6.41e-12
TFM	PC	6.44e-12
TFM	HIVEP3	6.8e-12
TFM	HIST1H2BK	6.83e-12
TFM	ALDOA	6.97e-12
TFM	RAB26	7.53e-12
TFM	TSGA10IP	7.83e-12
TFM	SCGN	9.44e-12
TFM	POM121L2	9.67e-12
TFM	DPYSL5	9.78e-12
TFM	ADARB1	9.96e-12
TFM	RPL10A	1e-11
TFM	ZNF664	1.03e-11
TFM	DNAJC1	1.06e-11
TFM	HORMAD1	1.12e-11
TFM	SETD1A	1.15e-11
TFM	AUTS2	1.18e-11
TFM	GAS8	1.18e-11
TFM	DBNDD1	1.18e-11
TFM	ATXN7L3	1.19e-11
TFM	TFAP2D	1.19e-11
TFM	RPGRIP1L	1.33e-11
TFM	CDK6	1.38e-11
TFM	FOXO3	1.41e-11
TFM	HIST1H3A	1.46e-11
TFM	HIST1H4A	1.46e-11
TFM	LOC100293704	1.47e-11
TFM	BTN2A2	1.58e-11
TFM	GCN1L1	1.6e-11
TFM	OR5V1	1.66e-11
TFM	RAB35	1.67e-11
TFM	AP3B1	1.7e-11
TFM	GNAT2	1.88e-11
TFM	PXN	1.94e-11
TFM	BOLA1	1.98e-11
TFM	AMPD2	1.99e-11
TFM	HIST1H1A	2.01e-11
TFM	TMEM241	2.02e-11
TFM	YIF1A	2.04e-11
TFM	GNAI3	2.06e-11
TFM	NMB	2.18e-11
TFM	HIST1H3B	2.26e-11
TFM	HIST1H3C	2.38e-11
TFM	NINL	2.41e-11
TFM	ALKBH3	2.47e-11
TFM	ELAVL4	2.48e-11
TFM	SLC39A13	2.51e-11
TFM	C11orf68	2.53e-11
TFM	CNIH2	2.54e-11
TFM	TMEM151A	2.54e-11
TFM	TEX29	2.54e-11
TFM	TRAF3	2.58e-11
TFM	KIAA1683	2.66e-11
TFM	APOC4	2.7e-11
TFM	B3GNT4	2.82e-11
TFM	C15orf61	2.86e-11
TFM	BYSL	2.91e-11
TFM	SPI1	2.92e-11
TFM	IQCH	2.98e-11
TFM	ZNF391	2.99e-11
TFM	HIST1H4B	2.99e-11
TFM	MSH5	3.17e-11
TFM	FAM133B	3.23e-11
TFM	TMEM160	3.24e-11
TFM	ENTPD6	3.29e-11
TFM	WRN	3.34e-11
TFM	BTN3A1	3.38e-11
TFM	DUSP6	3.45e-11
TFM	ADPGK	3.49e-11
TFM	PFDN6	3.54e-11
TFM	FUS	3.54e-11
TFM	GPR61	3.62e-11
TFM	RIT2	3.82e-11
TFM	PKHD1	3.99e-11
TFM	PWP1	4e-11
TFM	NICN1	4.02e-11
TFM	ZNF337	4.09e-11
TFM	ANTXR2	4.15e-11
TFM	DAG1	4.17e-11
TFM	AMT	4.32e-11
TFM	MYBPC3	4.58e-11
TFM	TCTA	4.68e-11
TFM	PRR15L	4.73e-11
TFM	CDK5RAP3	4.73e-11
TFM	ASCL4	4.8e-11
TFM	RHOA	4.8e-11
TFM	CLIC1	5.07e-11
TFM	SAPCD1	5.07e-11
TFM	RANBP17	5.15e-11
TFM	TRIP12	5.16e-11
TFM	PRDM4	5.19e-11
TFM	CRIM1	5.41e-11
TFM	AMIGO1	5.81e-11
TFM	DAXX	6.08e-11
TFM	GPX1	6.32e-11
TFM	USP4	6.42e-11
TFM	SLC16A8	6.56e-11
TFM	PPL	6.62e-11
TFM	JUND	6.76e-11
TFM	NUDT3	6.77e-11
TFM	CCDC92	7.08e-11
TFM	HIST1H2AB	7.1e-11
TFM	GSTM4	7.28e-11
TFM	CRTAC1	7.52e-11
TFM	IGF1R	7.73e-11
TFM	GSTM2	7.83e-11
TFM	TRIM27	8.05e-11
TFM	RPRD2	8.12e-11
TFM	GDF5	8.34e-11
TFM	HIST1H2BB	8.35e-11
TFM	RAB1B	8.6e-11
TFM	ZBTB22	8.75e-11
TFM	TSC2	8.82e-11
TFM	DNAH10	8.88e-11
TFM	CRTC1	9.26e-11
TFM	CDK2AP1	9.58e-11
TFM	C11orf80	9.72e-11
TFM	FBXO36	9.76e-11
TFM	FKBP5	1.02e-10
TFM	ZC3H4	1.04e-10
TFM	OR14J1	1.05e-10
TFM	MPHOSPH9	1.08e-10
TFM	C12orf65	1.08e-10
TFM	TAPBP	1.12e-10
TFM	UBN1	1.13e-10
TFM	SETD1B	1.18e-10
TFM	RHOF	1.18e-10
TFM	CXXC5	1.25e-10
TFM	KLHL24	1.26e-10
TFM	YEATS2	1.26e-10
TFM	C6orf10	1.27e-10
TFM	BTNL2	1.27e-10
TFM	LOC101929163	1.27e-10
TFM	GSTM1	1.29e-10
TFM	CEP250	1.35e-10
TFM	SETD8	1.36e-10
TFM	PITPNM2	1.39e-10
TFM	PCSK5	1.59e-10
TFM	WWP2	1.61e-10
TFM	PARD3B	1.64e-10
TFM	LIN28B	1.7e-10
TFM	RIOK3	1.77e-10
TFM	EIF6	1.88e-10
TFM	PPP1R3E	2.09e-10
TFM	MMP24	2.1e-10
TFM	PROCR	2.15e-10
TFM	GLYR1	2.17e-10
TFM	GUCA2B	2.2e-10
TFM	PPIA	2.31e-10
TFM	ZMIZ2	2.31e-10
TFM	DOCK3	2.46e-10
TFM	MAPKAPK3	2.46e-10
TFM	RGL2	2.48e-10
TFM	BCL7C	2.54e-10
TFM	HIST1H1C	2.55e-10
TFM	WNT2B	2.6e-10
TFM	AAGAB	2.61e-10
TFM	DPP3	2.68e-10
TFM	UBTF	2.69e-10
TFM	SLC17A1	2.69e-10
TFM	MRPL11	2.75e-10
TFM	PELI3	2.75e-10
TFM	FOSL1	2.76e-10
TFM	FIBP	2.76e-10
TFM	DRAP1	2.76e-10
TFM	HMGA2	2.77e-10
TFM	BSN	2.82e-10
TFM	SNX19	2.84e-10
TFM	HLA-B	2.87e-10
TFM	SLC25A37	2.88e-10
TFM	OVOL1	3.01e-10
TFM	AP5B1	3.01e-10
TFM	ZNF184	3.11e-10
TFM	BRPF3	3.2e-10
TFM	GIPC2	3.2e-10
TFM	KDM2B	3.27e-10
TFM	NFAT5	3.28e-10
TFM	GINS1	3.32e-10
TFM	ANAPC10	3.35e-10
TFM	NTHL1	3.43e-10
TFM	PNPLA1	3.48e-10
TFM	TRIM31	3.51e-10
TFM	TRIM40	3.51e-10
TFM	EHMT2	3.55e-10
TFM	CRTAM	3.75e-10
TFM	GRID1	3.94e-10
TFM	CCDC64	3.95e-10
TFM	PYGB	4.02e-10
TFM	RBMS3	4.16e-10
TFM	ID4	4.25e-10
TFM	SYT4	4.26e-10
TFM	PDE4B	4.33e-10
TFM	DDX39B	4.37e-10
TFM	DDAH2	4.39e-10
TFM	ZBED9	4.46e-10
TFM	MRPL28	4.48e-10
TFM	FAM83C	4.52e-10
TFM	TRIM38	4.62e-10
TFM	POC1B	4.79e-10
TFM	ATF6B	4.8e-10
TFM	TNXB	4.8e-10
TFM	PPT2	4.8e-10
TFM	FKBPL	4.8e-10
TFM	EGFL8	4.8e-10
TFM	ANKRD31	4.8e-10
TFM	ABHD12	4.86e-10
TFM	PIAS1	4.91e-10
TFM	E4F1	4.92e-10
TFM	BNC2	4.93e-10
TFM	AGER	4.95e-10
TFM	PBX2	4.95e-10
TFM	AGPAT1	4.95e-10
TFM	ABCE1	5.05e-10
TFM	DIABLO	5.1e-10
TFM	CASC10	5.12e-10
TFM	PRRT1	5.32e-10
TFM	ZNF165	5.85e-10
TFM	VPS45	6.06e-10
TFM	CLOCK	6.11e-10
TFM	CTF1	6.33e-10
TFM	WDR46	6.45e-10
TFM	GPSM3	7.19e-10
TFM	ZKSCAN3	7.57e-10
TFM	TRIM66	7.91e-10
TFM	RAD52	8e-10
TFM	RNF5	8.1e-10
TFM	ZSCAN31	8.13e-10
TFM	FEZ2	8.32e-10
TFM	SLC17A2	8.71e-10
TFM	POM121C	9.15e-10
TFM	RPL13	9.49e-10
TFM	SPG7	9.49e-10
TFM	SPDYE5	9.54e-10
TFM	CAPZA1	1.02e-09
TFM	UBE2Q2L	1.05e-09
TFM	MYO19	1.07e-09
TFM	KCNK3	1.11e-09
TFM	ST7L	1.15e-09
TFM	ULK4	1.16e-09
TFM	RPL27A	1.18e-09
TFM	PIGW	1.21e-09
TFM	SART1	1.28e-09
TFM	GGNBP2	1.28e-09
TFM	GOLPH3L	1.29e-09
TFM	SLC35F6	1.36e-09
TFM	ZNHIT3	1.37e-09
TFM	SAE1	1.38e-09
TFM	HIP1	1.38e-09
TFM	WNK1	1.39e-09
TFM	NQO1	1.43e-09
TFM	HLA-A	1.45e-09
TFM	CORO1A	1.5e-09
TFM	PLA2G1B	1.69e-09
TFM	ATP2B1	1.7e-09
TFM	ADGRB2	1.7e-09
TFM	TMUB2	1.76e-09
TFM	L1TD1	1.78e-09
TFM	SNAPC3	1.9e-09
TFM	FBXL19	1.9e-09
TFM	MOV10	1.99e-09
TFM	SYT14	2.04e-09
TFM	C17orf53	2.11e-09
TFM	ZFHX3	2.14e-09
TFM	ALPK3	2.14e-09
TFM	ASB16	2.16e-09
TFM	HDAC5	2.16e-09
TFM	PLEKHO1	2.21e-09
TFM	SIRT4	2.28e-09
TFM	CABLES1	2.35e-09
TFM	PGPEP1	2.35e-09
TFM	PPM1J	2.36e-09
TFM	BCL2L2	2.43e-09
TFM	PABPN1	2.43e-09
TFM	HOMEZ	2.43e-09
TFM	BCL2L2-PABPN1	2.43e-09
TFM	OTUD4	2.59e-09
TFM	SLX1A	2.63e-09
TFM	SLC17A4	2.69e-09
TFM	ENSA	2.7e-09
TFM	RHOC	2.75e-09
TFM	ABHD17C	2.8e-09
TFM	FAM19A3	2.81e-09
TFM	ZNF592	2.88e-09
TFM	VPS33A	2.89e-09
TFM	GDF15	2.91e-09
TFM	NKAPL	3.16e-09
TFM	PGBD1	3.29e-09
TFM	LSM4	3.39e-09
TFM	ZSCAN26	3.4e-09
TFM	ZKSCAN4	3.4e-09
TFM	NFE2L1	3.42e-09
TFM	UQCC1	3.51e-09
TFM	SULT1A3	3.69e-09
TFM	KIAA1598	3.71e-09
TFM	ZSCAN9	3.8e-09
TFM	SEC11A	3.83e-09
TFM	ORAI3	3.93e-09
TFM	MRM1	4.05e-09
TFM	SKAP1	4.07e-09
TFM	RPTOR	4.13e-09
TFM	GADD45G	4.19e-09
TFM	COL16A1	4.27e-09
TFM	APEH	4.38e-09
TFM	NFU1	4.62e-09
TFM	WDR73	4.85e-09
TFM	PRKG2	4.86e-09
TFM	ADAMTS14	4.86e-09
TFM	VPS52	4.86e-09
TFM	CADPS2	4.87e-09
TFM	FEZF1	4.87e-09
TFM	TMEM161B	4.96e-09
TFM	ZNF629	5.26e-09
TFM	DHRS11	5.35e-09
TFM	CCND3	5.67e-09
TFM	GPX5	5.74e-09
TFM	GPX6	5.91e-09
TFM	AKAP6	6.04e-09
TFM	ITSN2	6.1e-09
TFM	ZFP64	6.5e-09
TFM	PHTF2	6.82e-09
TFM	TMEM60	6.82e-09
TFM	AMN	6.82e-09
TFM	COPZ2	6.86e-09
TFM	GOLGA6L4	6.94e-09
TFM	NSUN3	7.34e-09
TFM	SLC22A3	7.65e-09
TFM	SLC4A1	8e-09
TFM	HNF4G	8.3e-09
TFM	SNX11	8.31e-09
TFM	YWHAB	8.39e-09
TFM	PABPC1L	8.39e-09
TFM	STX19	8.49e-09
TFM	AXIN1	8.71e-09
TFM	AAK1	8.91e-09
TFM	DHFRL1	9.04e-09
TFM	ARL13B	9.19e-09
TFM	ZBTB46	9.37e-09
TFM	PROS1	9.5e-09
TFM	ARFRP1	9.64e-09
TFM	LIME1	9.64e-09
TFM	SLC2A4RG	9.64e-09
TFM	ZGPAT	9.64e-09
TFM	MSI1	9.65e-09
TFM	PURG	9.75e-09
TFM	MED20	9.83e-09
TFM	GTF3A	1.01e-08
TFM	MTIF3	1.01e-08
TFM	CBX1	1.02e-08
TFM	GFPT1	1.08e-08
TFM	ADGRG6	1.12e-08
TFM	L3MBTL3	1.19e-08
TFM	DPYSL4	1.2e-08
TFM	NOTCH4	1.33e-08
TFM	HLA-C	1.35e-08
TFM	GRIA1	1.36e-08
TFM	ZSCAN12	1.38e-08
TFM	BOLA2B	1.39e-08
TFM	JAKMIP3	1.42e-08
TFM	COLGALT2	1.47e-08
TFM	TSEN15	1.47e-08
TFM	LRRC66	1.5e-08
TFM	GRB10	1.52e-08
TFM	STK32C	1.53e-08
TFM	MAPK14	1.55e-08
TFM	NOB1	1.58e-08
TFM	FAM13A	1.61e-08
TFM	MACF1	1.65e-08
TFM	ENO4	1.75e-08
TFM	TMEM165	1.77e-08
TFM	SLC9A3R2	1.93e-08
TFM	RSBN1L	1.96e-08
TFM	ENTPD4	2e-08
TFM	SSBP2	2.18e-08
TFM	SYT16	2.27e-08
TFM	CLPTM1	2.31e-08
TFM	HIVEP1	2.36e-08
TFM	APOC2	2.38e-08
TFM	CASKIN1	2.38e-08
TFM	MLST8	2.38e-08
TFM	CTNNB1	2.41e-08
TFM	SGCB	2.48e-08
TFM	SPATA18	2.48e-08
TFM	MICB	2.52e-08
TFM	DCUN1D4	2.61e-08
TFM	STK33	2.62e-08
TFM	ITGAM	2.62e-08
TFM	GALNT10	2.62e-08
TFM	ESR1	2.64e-08
TFM	ITGAX	2.65e-08
TFM	FAM175B	2.74e-08
TFM	MCCD1	2.78e-08
TFM	METTL10	2.82e-08
TFM	FAM53B	2.86e-08
TFM	ZKSCAN8	2.97e-08
TFM	KLF14	3e-08
TFM	CENPO	3.05e-08
TFM	BMP8A	3.11e-08
TFM	ZSCAN16	3.16e-08
TFM	CEMIP	3.17e-08
TFM	PTRHD1	3.21e-08
TFM	C11orf63	3.42e-08
TFM	NFKBIL1	3.65e-08
TFM	HIST1H2AA	3.86e-08

## Sheet: ST4
Table S4. Genome-wide significant associations of FI related SNPs (p < 5.0E−08) with BMI adjusted in the analysis.
SNP	CHR	BP	A1	A2	p	BETA	SE
Affx-22412948	3	50129399	T	C	4.292e-12	0.0622	0.008977
rs10147849	14	33304431	T	C	7.029e-09	0.05245	0.009058
rs10484399	6	27534528	G	A	2.693e-09	0.08307	0.01396
rs10484433	6	26030492	A	C	4.252e-08	0.07375	0.01346
rs1051695	14	33293122	A	G	1.399e-08	-0.05114	0.009013
rs1054442	12	49389320	C	A	6.163e-09	0.05395	0.009282
rs1062633	3	49924940	T	C	3.995e-11	0.05955	0.009016
rs10914458	1	32096746	T	C	2.001e-08	-0.05217	0.009296
rs1150735	6	30045199	A	G	2.649e-08	0.05098	0.009163
rs1150742	6	30028831	C	T	1.108e-08	0.05589	0.009782
rs11586170	1	96196776	C	T	3.851e-13	-0.06529	0.008992
rs11587515	1	44222570	T	C	1.787e-09	0.05851	0.009725
rs12043581	1	41788265	A	G	3.405e-09	-0.06325	0.0107
rs12176317	6	26372786	G	A	1.341e-08	0.07483	0.01317
rs1233396	6	29546799	A	G	4.095e-08	0.07087	0.01292
rs1233480	6	29477414	T	C	4.99e-09	0.0772	0.0132
rs1233489	6	29463043	A	T	1.266e-09	0.08263	0.01361
rs1233491	6	29461730	C	G	1.409e-09	0.08243	0.01361
rs1233493	6	29458241	G	A	1.756e-09	0.08146	0.01353
rs1233579	6	28712663	G	A	1.836e-10	0.08915	0.01398
rs1233604	6	28734676	A	G	6.171e-10	0.0867	0.01401
rs1233619	6	28745452	A	G	1.343e-10	0.08888	0.01384
rs1235162	6	29537224	G	A	9.038e-09	0.07719	0.01343
rs12443881	16	28841777	T	C	5.77e-10	-0.05684	0.009172
rs1245371	6	30038352	G	A	1.511e-08	0.05545	0.009796
rs12646225	4	696848	T	C	7.029e-09	0.08525	0.01472
rs12896446	14	33305499	G	T	3.186e-08	-0.04997	0.009034
rs13025367	2	157527653	G	C	2.793e-08	-0.0535	0.009631
rs13107325	4	103188709	T	C	1.216e-13	-0.1269	0.01711
rs1311918	6	28753646	T	C	1.181e-10	0.08918	0.01384
rs13194053	6	27143883	C	T	1.121e-08	0.06539	0.01145
rs13194504	6	28630691	A	G	1.403e-09	0.08426	0.01391
rs13194781	6	27815639	G	A	6.415e-10	0.08589	0.0139
rs13195040	6	27413924	G	A	8.501e-10	0.08674	0.01414
rs13195509	6	26463660	A	G	8.188e-11	0.08895	0.01369
rs13197574	6	28060239	C	T	5.283e-10	0.08701	0.01401
rs13198716	6	26582035	T	C	1.582e-09	0.08638	0.01431
rs13199772	6	27834085	G	A	3.008e-10	0.08766	0.01392
rs13200797	6	26122957	A	G	4.62e-08	0.07419	0.01357
rs13205911	6	28124114	T	C	2.873e-09	0.08353	0.01406
rs13207082	6	27251379	G	A	2.982e-09	0.08484	0.0143
rs13208578	6	98572976	C	T	2.789e-08	-0.05006	0.009013
rs13211507	6	28257377	C	T	1.53e-09	0.08412	0.01392
rs13214027	6	26573631	G	C	1.3e-08	0.07245	0.01274
rs13218875	6	27884012	T	C	7.931e-10	0.08619	0.01402
rs13219354	6	27185664	C	T	2.444e-10	0.08284	0.01309
rs1393333	18	50918468	T	C	1.561e-08	0.05076	0.008976
rs1487445	6	98565211	T	C	2.376e-10	0.05708	0.00901
rs1494932	21	19024276	T	C	3.328e-08	0.05001	0.009053
rs151181	16	28490517	C	T	1.142e-08	-0.05207	0.009121
rs1535039	6	29411432	C	T	4.52e-09	0.07989	0.01362
rs1573296	6	30127805	G	A	2.651e-08	0.07282	0.01309
rs16891235	6	26017542	C	T	4.951e-08	0.0733	0.01344
rs17185023	2	156921590	T	C	4.623e-09	-0.07798	0.01331
rs17244227	2	156882125	G	C	2.119e-09	-0.08483	0.01416
rs1727302	12	123632930	G	A	4.59e-08	0.057	0.01043
rs17515923	18	51053176	G	T	4.243e-08	-0.04958	0.009046
rs17693963	6	27710165	C	A	3.889e-10	0.08514	0.0136
rs17707300	16	28593347	C	T	3.71e-10	-0.05779	0.009222
rs17720293	6	28214698	T	C	1.969e-09	0.0784	0.01307
rs17749927	6	27669976	G	A	5.937e-10	0.08612	0.01391
rs17763089	6	27835218	A	G	2.148e-10	0.08873	0.01397
rs17797064	17	61371510	G	A	4.463e-08	0.06306	0.01152
rs1968752	16	28631585	T	G	2.157e-08	-0.05197	0.009281
rs1970	6	30125543	T	C	4.386e-08	0.07176	0.01311
rs1977	6	26377546	G	A	3.215e-08	0.07294	0.01319
rs1979	6	26377591	T	G	1.675e-08	0.07438	0.01318
rs2001209	3	23962646	G	A	9.201e-10	-0.0617	0.01008
rs2041996	7	133390510	A	G	4.351e-08	-0.04947	0.009033
rs2106072	6	30153363	A	G	1.205e-08	0.07538	0.01323
rs2153960	6	108988184	G	A	8.525e-09	-0.05722	0.009938
rs2230590	3	49936102	T	C	6.354e-12	0.06177	0.008988
rs2232423	6	28366151	G	A	2.461e-09	0.08342	0.01399
rs2271933	1	32092525	A	G	2.253e-08	-0.05179	0.009261
rs2280406	3	49941436	G	A	1.723e-10	0.05729	0.008972
rs2302189	17	56584205	C	A	9.102e-09	-0.05323	0.009263
rs2454206	4	106196951	G	A	4.709e-14	-0.06929	0.009189
rs2466918	4	106265348	T	A	3.771e-11	0.06025	0.00911
rs2523443	6	29415464	A	C	2.744e-09	0.08042	0.01352
rs2523729	6	30137387	A	G	2.437e-08	0.0729	0.01307
rs2523933	6	29932292	T	G	1.056e-08	0.05591	0.00977
rs2523964	6	29939294	T	C	4.14e-08	0.05303	0.009668
rs2523971	6	29938258	A	C	4.508e-08	0.05364	0.009806
rs259940	6	30011934	G	A	1.191e-08	0.05593	0.00981
rs2647268	4	106211443	G	A	5.446e-14	-0.06913	0.009191
rs2726032	16	28338043	C	T	5.219e-10	-0.05647	0.009088
rs2726459	4	106184597	A	C	9.702e-12	0.06135	0.009006
rs2726475	4	106249102	A	G	3.233e-12	0.06352	0.009116
rs2726491	4	106212562	A	G	1.425e-14	-0.07077	0.009196
rs2735067	6	29951106	G	A	5.043e-09	0.05743	0.009823
rs2746149	6	29435355	C	T	4.087e-09	0.07952	0.01352
rs2746150	6	29442701	T	C	1.799e-09	0.08188	0.01361
rs2821260	1	72554093	C	T	3.775e-09	0.0534	0.009059
rs3088215	16	28853996	C	A	5.695e-10	-0.05671	0.009148
rs3094067	6	30299245	G	T	2.596e-08	0.07354	0.01321
rs3094621	6	30328753	C	T	4.862e-08	0.07127	0.01306
rs3094622	6	30327952	G	A	3.204e-08	0.07214	0.01304
rs3116830	6	29167575	A	G	6.515e-11	0.09014	0.0138
rs3117143	6	29031142	A	C	4.995e-11	0.0909	0.01383
rs3117425	6	29260431	T	C	4.102e-10	0.08448	0.01352
rs3117427	6	29274136	C	T	2.828e-10	0.08666	0.01374
rs3117439	6	29266483	A	G	1.201e-10	0.08768	0.01362
rs3118357	6	28802149	A	G	1.954e-11	0.09315	0.01388
rs3118359	6	28793904	T	G	8.202e-11	0.09008	0.01386
rs3118361	6	28898287	T	C	4.891e-10	0.0871	0.014
rs3129788	6	29057639	A	G	4.915e-11	0.09069	0.01379
rs3129791	6	28954293	A	G	1.716e-11	0.09254	0.01375
rs3130380	6	30279130	A	G	1.494e-08	0.07461	0.01318
rs3130834	6	29248149	C	T	6.287e-11	0.09017	0.01379
rs3130837	6	28948092	T	G	6.844e-11	0.09016	0.01382
rs3130838	6	28866528	C	T	5.603e-11	0.09042	0.01379
rs3130845	6	28923367	G	A	1.477e-10	0.08853	0.01381
rs3130893	6	28980707	G	A	3.615e-11	0.09112	0.01376
rs3131343	6	28775564	A	G	1.281e-10	0.08902	0.01384
rs3132390	6	28832788	G	A	3.479e-10	0.08491	0.01353
rs3132392	6	28838629	C	T	6.407e-11	0.09031	0.01382
rs33932084	6	28268824	G	A	2.162e-09	0.08337	0.01393
rs34592089	4	102926923	A	G	4.573e-10	-0.1176	0.01886
rs34706883	6	27805255	C	A	3.465e-10	0.08716	0.01389
rs34788973	6	27879200	A	C	3.889e-09	0.08516	0.01446
rs35555795	6	26509382	T	C	8.248e-11	0.08909	0.01371
rs356967	6	29973910	A	G	1.487e-08	0.05542	0.009786
rs356968	6	29975047	T	G	2.15e-08	0.05485	0.009794
rs3734542	6	26468326	A	G	1.093e-10	0.08833	0.01369
rs3738772	1	110048436	A	C	3.639e-08	0.05468	0.009927
rs3744108	17	56585872	C	G	1.233e-08	-0.05274	0.00926
rs3749237	3	49770032	A	G	4.423e-08	-0.05259	0.009608
rs3749971	6	29342775	A	G	9.835e-11	0.08791	0.01359
rs3774749	3	50207227	T	C	6.185e-10	0.05567	0.009
rs3799383	6	26510748	T	C	2.906e-08	0.07208	0.01299
rs401618	6	29950210	G	A	1.254e-08	0.05576	0.009796
rs404240	6	29523957	G	A	3.261e-09	0.08013	0.01354
rs41266839	6	26409890	C	G	4.737e-10	0.08916	0.01432
rs4283605	3	49678651	G	A	4.356e-08	0.05406	0.009871
rs429479	6	29372323	G	A	2.521e-09	0.0802	0.01345
rs4324798	6	28776117	A	G	4.55e-11	0.09101	0.01382
rs442694	6	29356687	T	G	1.779e-09	0.08197	0.01362
rs4452638	6	27229265	A	G	1.002e-09	0.08006	0.0131
rs4524616	6	98445008	C	A	7.441e-10	0.05582	0.009066
rs45509595	6	27840926	C	T	4.142e-10	0.08814	0.0141
rs4625	3	49572140	G	A	1.331e-08	0.05565	0.009794
rs4634439	6	26598004	G	A	4.702e-09	0.07702	0.01315
rs4788084	16	28539848	T	C	2.565e-09	-0.05412	0.009083
rs4788101	16	28867804	T	C	9.253e-10	-0.056	0.009146
rs4788102	16	28873398	A	G	1.361e-09	-0.05546	0.009151
rs4858574	3	24056988	A	G	1.627e-11	-0.0648	0.009619
rs55759249	17	57027135	G	A	4.607e-08	-0.05334	0.009758
rs56127672	2	100604753	C	G	4.222e-09	0.1592	0.02709
rs56186137	16	28825953	G	A	5.089e-10	-0.0568	0.009136
rs5816477	16	28893724	A	ACT	1.051e-09	-0.05588	0.009158
rs61742093	6	27879982	G	A	8.726e-10	0.08578	0.01399
rs62036614	16	28824685	C	T	6.047e-10	-0.05658	0.009141
rs62037363	16	28865042	C	T	9.785e-10	-0.05592	0.009147
rs62100025	18	50932656	A	G	2.225e-08	0.05028	0.008988
rs62422661	6	98545611	T	G	8.627e-12	0.06284	0.009202
rs6456834	6	28700352	T	G	4.589e-10	0.07307	0.01172
rs6503870	17	56659018	C	T	4.301e-08	-0.05087	0.009285
rs6533181	4	106074826	T	G	1.078e-13	-0.06887	0.009266
rs660899	1	44117006	T	G	1.503e-08	0.05344	0.009439
rs67340775	6	28304384	C	A	3.748e-09	0.08187	0.01389
rs6800407	3	23957000	T	C	1.981e-08	-0.06258	0.01115
rs6904071	6	27047256	A	G	2.326e-08	0.06404	0.01146
rs6908726	6	28671343	G	C	5.715e-11	0.08904	0.01359
rs6914699	6	29934022	C	T	1.445e-09	-0.05602	0.009258
rs695238	3	49869158	A	C	5.3e-15	0.07069	0.009039
rs6966403	7	133614421	A	C	1.357e-08	0.05223	0.009197
rs71413860	2	100619973	G	C	1.176e-11	0.1523	0.02245
rs72793809	16	28832382	T	C	9.089e-10	-0.05612	0.009163
rs72841509	6	26368279	A	G	8.271e-09	0.07579	0.01315
rs72906064	2	156911600	T	G	2.235e-09	-0.08115	0.01357
rs7359397	16	28885659	T	C	8.95e-10	-0.05607	0.00915
rs7372966	3	49788969	C	T	1.085e-14	0.06948	0.008988
rs7498665	16	28883241	G	A	1.547e-09	-0.05551	0.009191
rs75751670	4	701041	A	G	2.441e-08	0.09686	0.01737
rs7621352	3	50070763	C	A	4.975e-12	0.06207	0.008987
rs7642934	3	50174848	A	G	1.045e-11	0.06124	0.009004
rs7661349	4	106066982	T	C	8.092e-14	-0.06953	0.009309
rs7767099	6	28768698	T	C	8.803e-11	0.08987	0.01385
rs7775835	6	28678357	T	C	4.565e-12	0.08859	0.0128
rs8049439	16	28837515	C	T	5.603e-10	-0.05666	0.009136
rs8062405	16	28837906	G	A	5.878e-10	-0.05665	0.009145
rs830620	3	71679148	T	C	1.093e-09	0.05545	0.009096
rs8321	6	30032522	C	A	5.689e-09	0.07707	0.01323
rs9257248	6	28803291	T	C	3.661e-11	0.09139	0.01381
rs9257793	6	29335154	C	T	9.245e-10	0.08068	0.01318
rs9257805	6	29346329	G	A	2.383e-10	0.08249	0.01302
rs9257809	6	29356331	G	A	1.832e-09	0.0813	0.01352
rs9261290	6	30038647	C	T	3.136e-09	0.07844	0.01324
rs926552	6	29548089	A	G	2.728e-08	0.07183	0.01292
rs9358934	6	26363755	C	G	1.358e-08	0.07474	0.01316
rs9379851	6	26354780	C	A	1.676e-09	0.07966	0.01322
rs9379855	6	26364930	C	T	2.151e-08	0.07359	0.01314
rs9379858	6	26367689	C	T	1.313e-08	0.07473	0.01315
rs9379859	6	26369549	T	C	2.465e-08	0.07349	0.01318
rs9379897	6	26601526	C	T	7.281e-09	0.07607	0.01315
rs9384679	6	108864419	T	C	4.929e-11	-0.06135	0.009332
rs9393705	6	26361011	A	G	1.745e-08	0.07446	0.01321
rs9393708	6	26362643	C	T	1.25e-08	0.07478	0.01314
rs9393713	6	26373678	A	G	2.078e-08	0.07389	0.01318
rs9393714	6	26373740	T	G	1.453e-08	0.07475	0.01319
rs9393735	6	26582327	G	A	3.094e-08	0.07096	0.01282
rs9393929	6	28696063	A	C	2.289e-10	0.08635	0.01362
rs9468413	6	28689672	C	A	5.547e-10	0.07232	0.01166
rs9482094	6	98364895	A	G	9.712e-10	0.05693	0.009311
rs9821675	3	49902544	A	G	4.596e-11	0.05908	0.008973

## Sheet: ST5
Table S5. Significant genes at p < 2.86E−06 from the gene-based analysis.
GENE	CHR	START	STOP	NSNPS	NPARAM	N	ZSTAT	p	SYMBOL
ENSG00000187323	18	49866542	51057784	246	100	337199	7.0021	1.2607e-12	DCC
ENSG00000168769	4	106067032	106200973	27	15	337199	6.946	1.879e-12	TET2
ENSG00000176095	3	49761727	49823975	7	3	337199	6.7287	8.5609e-12	IP6K1
ENSG00000004534	3	49977440	50137478	20	10	337199	6.6769	1.2204e-11	RBM6
ENSG00000131558	7	132937829	133751342	95	40	337199	6.6475	1.4903e-11	EXOC4
ENSG00000126091	1	44171495	44396831	32	15	337199	6.3329	1.2028e-10	ST3GAL3
ENSG00000183763	3	49866034	49894007	3	2	337199	6.2545	1.9944e-10	TRAIP
ENSG00000164078	3	49924435	49941299	6	3	337199	6.194	2.933e-10	MST1R
ENSG00000168488	16	28834356	28848558	7	3	337199	6.0817	5.9463e-10	ATXN2L
ENSG00000178188	16	28857921	28885526	9	3	337199	6.0499	7.2469e-10	SH2B1
ENSG00000112763	6	26458150	26476849	20	6	337199	5.956	1.2924e-09	BTN2A1
ENSG00000197885	3	23933151	23988082	8	4	337199	5.9116	1.6945e-09	NKIRAS1
ENSG00000075292	2	71503691	71662199	29	13	337199	5.9033	1.782e-09	ZNF638
ENSG00000186470	6	26365387	26378546	16	4	337199	5.873	2.1405e-09	BTN3A2
ENSG00000066135	1	44115829	44171186	7	3	337199	5.8259	2.8402e-09	KDM4A
ENSG00000168131	6	27878963	27880174	4	2	337199	5.735	4.8767e-09	OR2B2
ENSG00000181418	12	49388932	49393092	3	1	337199	5.733	4.9341e-09	DDN
ENSG00000233822	6	27806323	27823487	11	4	337199	5.7184	5.3758e-09	HIST1H2BN
ENSG00000003756	3	50126341	50156454	5	2	337199	5.6873	6.4531e-09	RBM5
ENSG00000124557	6	26501449	26510650	9	4	337199	5.6394	8.5338e-09	BTN1A1
ENSG00000106536	7	39017598	39532694	79	40	337199	5.6372	8.6404e-09	POU6F2
ENSG00000171988	10	64926981	65225722	46	19	337199	5.6224	9.4155e-09	JMJD1C
ENSG00000144218	2	100162323	100759201	102	48	337199	5.6021	1.0586e-08	AFF3
ENSG00000108557	17	17584787	17714767	18	12	337199	5.5681	1.2876e-08	RAI1
ENSG00000142949	1	43990858	44089343	20	8	337199	5.5573	1.3698e-08	PTPRF
ENSG00000178177	4	17842822	18023499	25	12	337199	5.5489	1.4371e-08	LCORL
ENSG00000118689	6	108881038	109005977	14	8	337199	5.5477	1.4476e-08	FOXO3
ENSG00000108389	17	56566898	56595266	6	3	337199	5.5442	1.4762e-08	MTMR4
ENSG00000090975	12	123468027	123634562	22	14	337199	5.5286	1.6139e-08	PITPNM2
ENSG00000121764	1	32083287	32098119	7	3	337199	5.528	1.6198e-08	HCRTR1
ENSG00000164076	3	49895421	49907655	3	2	337199	5.4773	2.1594e-08	CAMKV
ENSG00000196296	16	28889726	28915830	5	3	337199	5.4758	2.1773e-08	ATP2A1
ENSG00000164061	3	49591922	49708978	19	8	337199	5.4654	2.3092e-08	BSN
ENSG00000172260	1	71861623	72748417	136	66	337199	5.4518	2.4937e-08	NEGR1
ENSG00000184730	16	28505970	28510291	5	3	337199	5.4389	2.6799e-08	APOBR
ENSG00000228008	3	49941278	49954370	3	2	337199	5.4107	3.1385e-08	CTD-2330K9.3
ENSG00000204610	6	30130993	30140473	14	7	337199	5.3762	3.8041e-08	TRIM15
ENSG00000137473	4	147627790	147867034	30	14	337199	5.3483	4.4392e-08	TTC29
ENSG00000204613	6	30119722	30128711	21	6	337199	5.3207	5.1687e-08	TRIM10
ENSG00000084636	1	32117848	32169920	24	13	337199	5.31	5.481e-08	COL16A1
ENSG00000107077	9	6720863	7175648	157	72	337199	5.308	5.5431e-08	KDM4C
ENSG00000173402	3	49506146	49573048	8	5	337199	5.1738	1.1471e-07	DAG1
ENSG00000162517	1	32095463	32110497	3	2	337199	5.1555	1.2651e-07	PEF1
ENSG00000204616	6	30070674	30080883	38	13	337199	5.1275	1.4678e-07	TRIM31
ENSG00000183166	7	71244476	71912136	123	56	337199	5.1269	1.4725e-07	CALN1
ENSG00000117410	1	44440159	44443967	1	1	337199	5.1258	1.481e-07	ATP6V0B
ENSG00000175175	17	56833230	57058983	9	5	337199	5.1249	1.4887e-07	PPM1E
ENSG00000149187	11	47487496	47587121	17	10	337199	5.0994	1.7033e-07	CELF1
ENSG00000103043	16	70721342	70835064	30	14	337199	5.0509	2.1986e-07	VAC14
ENSG00000198558	6	27840926	27841289	2	1	337199	5.0317	2.431e-07	HIST1H4L
ENSG00000102837	13	53602894	53626192	11	6	337199	5.0248	2.5201e-07	OLFM4
ENSG00000234127	6	30152232	30181204	35	9	337199	5.0227	2.5476e-07	TRIM26
ENSG00000109919	11	47638867	47664175	6	2	337199	5.0186	2.6021e-07	MTCH2
ENSG00000204540	6	31082527	31107869	109	19	337199	5.0177	2.615e-07	PSORS1C1
ENSG00000122515	7	44788180	44809477	4	2	337199	5.0095	2.7279e-07	ZMIZ2
ENSG00000170500	2	100889753	100939195	9	5	337199	5.0028	2.8255e-07	LONRF2
ENSG00000197467	10	71561644	71724031	103	59	337199	5.0009	2.853e-07	COL13A1
ENSG00000174748	3	23958036	23965183	2	1	337199	5.0005	2.8585e-07	RPL15
ENSG00000204642	6	29690552	29706305	36	6	337199	4.9988	2.8842e-07	HLA-F
ENSG00000138821	4	103172198	103352415	39	19	337199	4.9949	2.9435e-07	SLC39A8
ENSG00000248592	3	52867137	52931578	15	7	337199	4.9879	3.0526e-07	TMEM110-MUSTN1
ENSG00000138095	2	44113647	44223144	17	9	337199	4.9764	3.2387e-07	LRPPRC
ENSG00000116127	2	73612886	73837920	36	15	337199	4.9632	3.467e-07	ALMS1
ENSG00000198373	16	69796209	69975644	44	20	337199	4.9232	4.2577e-07	WWP2
ENSG00000051825	12	123636867	123728561	15	7	337199	4.9153	4.432e-07	MPHOSPH9
ENSG00000103479	16	53467889	53525561	8	5	337199	4.9095	4.5655e-07	RBL2
ENSG00000114861	3	71003844	71633140	159	80	337199	4.9013	4.7605e-07	FOXP1
ENSG00000181790	8	143530791	143626370	28	15	337199	4.8969	4.8688e-07	BAI1
ENSG00000164062	3	49711435	49721396	2	1	337199	4.8926	4.9769e-07	APEH
ENSG00000010327	3	52529354	52558511	17	9	337199	4.8747	5.4493e-07	STAB1
ENSG00000150967	12	123405498	123466196	11	5	337199	4.8654	5.7116e-07	ABCB9
ENSG00000115163	2	26987157	27023935	5	2	337199	4.8545	6.0336e-07	CENPA
ENSG00000179242	20	59827482	60515673	347	160	337199	4.8478	6.2434e-07	CDH4
ENSG00000159658	1	47124366	47184824	13	6	337199	4.8171	7.284e-07	EFCAB14
ENSG00000176476	16	28565236	28603111	9	5	337199	4.809	7.5858e-07	CCDC101
ENSG00000140937	16	64977656	65160015	36	18	337199	4.7885	8.4033e-07	CDH11
ENSG00000213533	3	52870235	52931612	13	6	337199	4.7613	9.6183e-07	TMEM110
ENSG00000145725	5	102455853	102548500	8	5	337199	4.75	1.0171e-06	PPIP5K2
ENSG00000108272	17	34948228	34957235	3	1	337199	4.7278	1.135e-06	DHRS11
ENSG00000188603	16	28477983	28506896	5	2	337199	4.7077	1.2527e-06	CLN3
ENSG00000204396	6	31733367	31745108	13	6	337199	4.6929	1.3467e-06	VWA7
ENSG00000160957	8	145736667	145743229	8	4	337199	4.6899	1.3667e-06	RECQL4
ENSG00000001617	3	50192478	50226508	4	2	337199	4.6841	1.406e-06	SEMA3F
ENSG00000090905	16	24741016	24838953	27	14	337199	4.6561	1.611e-06	TNRC6A
ENSG00000126214	14	104028233	104167888	19	8	337199	4.6482	1.6744e-06	KLC1
ENSG00000081189	5	88013975	88199922	28	16	337199	4.6432	1.7155e-06	MEF2C
ENSG00000118007	3	136055077	136471220	30	15	337199	4.6332	1.8003e-06	STAG1
ENSG00000113100	5	26880709	27121257	48	25	337199	4.6274	1.8518e-06	CDH9
ENSG00000139218	12	46312914	46385903	20	11	337199	4.6264	1.8608e-06	SCAF11
ENSG00000124564	6	25833294	25882514	42	9	337199	4.6239	1.8831e-06	SLC17A3
ENSG00000204371	6	31847536	31865464	19	10	337199	4.6227	1.894e-06	EHMT2
ENSG00000198081	18	5289018	5297052	2	1	337199	4.6224	1.8966e-06	ZBTB14
ENSG00000145730	5	102089685	102366809	40	19	337199	4.6149	1.9662e-06	PAM
ENSG00000006715	7	38762563	38971994	38	21	337199	4.6012	2.1002e-06	VPS41
ENSG00000144290	2	162280843	162841792	53	26	337199	4.5928	2.1872e-06	SLC4A10
ENSG00000204539	6	31082867	31088223	37	7	337199	4.5875	2.2426e-06	CDSN
ENSG00000170921	17	61086917	61505060	39	22	337199	4.5869	2.2498e-06	TANC2
ENSG00000184357	6	27834570	27835359	5	3	337199	4.5863	2.2561e-06	HIST1H1B
ENSG00000154822	3	16844159	17132086	48	22	337199	4.5807	2.317e-06	PLCL2
ENSG00000178952	16	28853732	28857729	3	2	337199	4.5704	2.4339e-06	TUFM
ENSG00000196502	16	28616903	28634946	2	1	337199	4.5689	2.4516e-06	SULT1A1
ENSG00000048405	7	126986844	127071978	15	10	337199	4.5621	2.5326e-06	ZNF800
ENSG00000115526	2	101008327	101034118	6	3	337199	4.5449	2.7478e-06	CHST10
ENSG00000187626	6	28212401	28227011	20	8	337199	4.5377	2.844e-06	ZKSCAN4

## Sheet: ST6
Table S6. The association between SNPs of SH2B1 and cognitive tests in the UKBB cohort.
CHR	Position	SNP	Minor Allele	aFluid Intelligence		bFluid Intelligence		Prospective Memory		Pairs Matching		Reaction Time		Numeric Memory
				β	Pa	β	Pb	OR	Pa	β	Pa	β	Pa	β	Pa
16	28871966	rs7201929	C	0.014	0.2	0.013	0.22	1	0.84	-0.00047	0.42	0.0005	0.07	-0.007	0.64
16	28873398	rs4788102	A	-0.059	1.31e-10	-0.055	1.36e-09	1.02	0.72	0.00079	0.12	-0.0001	0.71	-0.021	0.1
16	28877939	rs147094247	A	-0.241	0.07	-0.233	0.08	1.13	0.72	0.0018	0.8	0.0024	0.71	0.074	0.67
16	28881001	rs11150623	G	0.05	6.98e-08	0.048	3.64e-07	1	0.72	-0.00053	0.3	-0.0003	0.34	0.025	0.06
16	28883241	rs7498665	G	-0.059	1.48e-10	-0.056	1.55e-09	1.01	0.72	0.00075	0.14	-0.0002	0.71	-0.021	0.1
16	28884858	rs190981290	T	0.02	0.63	0.019	0.65	0.96	0.72	-0.00387	0.09	-0.0002	0.77	0.026	0.67
16	28885659	rs7359397	T	-0.06	9.08e-11	-0.056	8.95e-10	1.01	0.72	0.00079	0.12	-0.0001	0.71	-0.021	0.11
16	28885725	rs117841027	T	0.045	0.28	0.041	0.32	0.97	0.72	0.0017	0.46	-0.0003	0.77	0.034	0.56
16	28888409	rs9933198	T	0.014	0.18	0.014	0.2	1	0.84	-0.00051	0.38	0.0005	0.07	-0.01	0.5
aAdjusted by age, sex and 15 PCs. b Adjusted by age, sex, BMI and 15 PCs. Fluid Intelligence test: participants were presented thirteen logic questions and were asked to answer as many as they could within 2 minutes ( http://biobank.ctsu.ox.ac.uk/crystal/field.cgi?id=20016). Prospective Memory test: participants were asked to touch a blue square, while the correct behavior was to touch an orange …

## Sheet: ST7
Table S7. Association between SNPs within SH2B1 and FI with multi covariates controlled in the UKBB cohort.
CHR	Position	SNP	Minor Allele	βa	sea	Pa	βb	seb	Pb
16	28871966	rs7201929	C	0.0109	0.0109712	0.320463	0.0109005	0.010979	0.320783
16	28873398	rs4788102	A	-0.0564242	0.00947894	2.65e-09	-0.0564452	0.00948514	2.67577e-09
16	28877939	rs147094247	A	-0.264049	0.137863	0.055457	-0.264449	0.138161	0.055616
16	28881001	rs11150623	G	0.0512877	0.00972771	1.35e-07	0.0513255	0.00973367	1.34507e-07
16	28883241	rs7498665	G	-0.0565134	0.00951884	2.91e-09	-0.0565458	0.009525	2.92038e-09
16	28884858	rs190981290	T	0.0360726	0.0436277	0.408337	0.0355079	0.0436332	0.415771
16	28885659	rs7359397	T	-0.057252	0.00947607	1.53e-09	-0.0572745	0.00948226	1.54507e-09
16	28885725	rs117841027	T	0.0344596	0.0427548	0.420255	0.0330116	0.0427963	0.440493
16	28888409	rs9933198	T	0.0116049	0.0109787	0.290495	0.0116078	0.0109863	0.290711
aAdjusted for age, sex, BMI, 15 PCs, alcohol intake frequency, hip circumference, trunk fat mass, suffering from nerves and types of physical activity in last 4 weeks. bAdjusted for age, sex, BMI, 15 PCs, alcohol intake frequency, hip circumference, trunk fat mass, suffering from nerves, types of physical activity in last 4 weeks and diagnosis of diabetes

## Sheet: ST8
Table S8. Association between SNPs within SH2B1 and FI with educational attainment included into covariates controlled in the UKBB cohort.
CHR	Position	SNP	Minor Allele	β	se	p*
16	28871966	rs7201929	C	0.01612	1.355	0.1755
16	28873398	rs4788102	A	-0.02886	-2.814	0.004901
16	28877939	rs147094247	A	-0.2277	-1.575	0.1152
16	28881001	rs11150623	G	0.01838	1.743	0.08135
16	28883241	rs7498665	G	-0.02774	-2.692	0.007099
16	28884858	rs190981290	T	0.04301	0.9095	0.3631
16	28885659	rs7359397	T	-0.03003	-2.928	0.00341
16	28885725	rs117841027	T	0.02923	0.6239	0.5327
16	28888409	rs9933198	T	0.01631	1.37	0.1708
*Adjusted for age, sex, BMI, 15 PCs and educational attainment

## Sheet: ST9
Table S9. Mediators of the correlation between 3 SNPs within SH2B1 locus and FI in bilateral hippocampus (with BMI not controlled for in the analysis).
Peak Coordinates (MNI)				Path ab			Path a		Path b		Cluster (number of voxels)
Region	x	y	z	r	z	p	z	p	z	p	p<0.005
rs4788102
Hippocampus (L)	-20	-9	-13	-0.008	-3.509	0.0005	-3.554	0.0004	3.53	0.0004	211**
Hippocampus (R)	22	-4	-16	-0.009	-3.49	0.0005	-3.602	0.0003	3.592	0.0003	167**
rs7359397
Hippocampus (L)	-21	-9	-12	-0.008	-3.503	0.0005	-3.58	0.0003	3.522	0.0004	194**
Hippocampus (R)	25	-6	-19	-0.008	-3.508	0.0005	-3.636	0.0003	3.518	0.0004	150*
rs7498665
Hippocampus (L)	-21	-12	-13	-0.01	-3.509	0.0004	-3.668	0.0002	3.531	0.0004	225**
Hippocampus (R)	25	-10	-13	-0.008	-3.506	0.0005	-3.638	0.0003	3.554	0.0004	201**
In this analysis, age at MRI scanning, sex, eTIV and 15 PCs were controlled. Voxels were considered to be significant mediators at p < 0.005, two-tailed, with three contiguous voxels in paths a, b and ab. Path a: association between 3 SNPs within SH2B1 and volume of bilateral hippocampus; Path b: association between volume of bilateral hippocampus and scores of fluid intelligence; Path a*b: Signi…

## Sheet: ST10
Table S10. Voxels distribution of mediating clusters (including overlapping mediating clusters) in bilateral hippocampi.
	SNP_HIPP（Left/Right）	Fimbria	CA1	CA2CA3	CA4DG	Subiculum	Stratum	Alveus
BMI unadjusted	rs4788102-L	0	27	10	2	0	14	57
	rs4788102-R	0	45	4	0	1	7	56
	rs7359397-L	0	22	9	1	0	12	52
	rs7359397-R	0	38	2	0	2	4	52
	rs7498665-L	0	26	13	2	0	17	67
	rs7498665-R	0	55	4	0	2	8	62
	Overlap_L	0	22	9	1	0	10	51
	Overlap_R	0	36	2	0	1	4	51
BMI adjusted	rs4788102-L	0	14	8	0	0	9	40
	rs4788102-R	0	25	1	0	0	1	35
	rs7359397-L	0	10	6	0	0	6	37
	rs7359397-R	-	-	-	-	-	-	-
	rs7498665-L	0	18	9	1	0	10	46
	rs7498665-R	0	35	1	0	1	5	47
	Overlap_L	0	9	6	0	0	6	33
	Overlap_R	-	-	-	-	-	-	-
-, There were no clusters surviving from the AlphaSim correction . BMI unadjusted, BMI wasn't controlled in the analysis; BMI adjusted, BMI was controlled in the analysis; SNP, single-nucleotide polymorphism; HIPP, hippocampus.

[truncated: 5 more sheets: ST11, ST12, ST13, ST14, ST15]
